# Supplementary material for: Triptolide Inhibits Epileptic Seizures by Rescuing the Neuroinflammation‐Related GABAergic Dysfunction in Mice
Source: CNS Neurosci Ther. 2025 Aug 29;31(8):e70586. doi: 10.1111/cns.70586 (PMC12394891; doi:10.1111/cns.70586)
Supplement: Supplementary file 3 — Table S2: cns70586‐sup‐0002‐TableS2.docx. [file CNS-31-e70586-s003.csv]

Gene_id	Gene name	Gene description	FC	Log2FC	Pvalue	Padjust	Significant
ENSMUSG00000029816	Gpnmb	glycoprotein (transmembrane) nmb [Source:MGI Symbol;Acc:MGI:1934765]	0.061493051	-4.023432795	1.33E-127	3.63E-123	yes
ENSMUSG00000021647	Cartpt	CART prepropeptide [Source:MGI Symbol;Acc:MGI:1351330]	0.01609943	-5.956846572	3.22E-116	8.81E-112	yes
ENSMUSG00000000753	Serpinf1	serine (or cysteine) peptidase inhibitor, clade F, member 1 [Source:MGI Symbol;Acc:MGI:108080]	0.152951973	-2.708849377	7.21E-115	1.97E-110	yes
ENSMUSG00000026728	Vim	vimentin [Source:MGI Symbol;Acc:MGI:98932]	0.117467403	-3.08966763	5.35E-99	1.46E-94	yes
ENSMUSG00000067586	S1pr3	sphingosine-1-phosphate receptor 3 [Source:MGI Symbol;Acc:MGI:1339365]	0.180733779	-2.468061924	3.29E-79	9.00E-75	yes
ENSMUSG00000059991	Nptx2	neuronal pentraxin 2 [Source:MGI Symbol;Acc:MGI:1858209]	0.221287896	-2.176003557	1.76E-77	4.82E-73	yes
ENSMUSG00000023249	Parp3	poly (ADP-ribose) polymerase family, member 3 [Source:MGI Symbol;Acc:MGI:1891258]	0.141763538	-2.818441576	2.11E-75	5.76E-71	yes
ENSMUSG00000027074	Slc43a3	solute carrier family 43, member 3 [Source:MGI Symbol;Acc:MGI:1931054]	0.022949992	-5.445362541	6.53E-75	1.79E-70	yes
ENSMUSG00000030111	A2m	alpha-2-macroglobulin [Source:MGI Symbol;Acc:MGI:2449119]	0.07459903	-3.744699314	3.77E-74	1.03E-69	yes
ENSMUSG00000020953	Coch	cochlin [Source:MGI Symbol;Acc:MGI:1278313]	0.095593156	-3.386948865	3.97E-74	1.09E-69	yes
ENSMUSG00000016918	Sulf1	sulfatase 1 [Source:MGI Symbol;Acc:MGI:2138563]	0.121787846	-3.037557935	8.29E-66	2.27E-61	yes
ENSMUSG00000030342	Cd9	CD9 antigen [Source:MGI Symbol;Acc:MGI:88348]	0.231588698	-2.110363243	9.29E-66	2.54E-61	yes
ENSMUSG00000021186	Fbln5	fibulin 5 [Source:MGI Symbol;Acc:MGI:1346091]	0.103648425	-3.270229907	2.34E-65	6.40E-61	yes
ENSMUSG00000106342	Gm42891	predicted gene 42891 [Source:MGI Symbol;Acc:MGI:5663028]	0.066760131	-3.904869407	1.75E-63	4.79E-59	yes
ENSMUSG00000078591	Hs3st4	heparan sulfate (glucosamine) 3-O-sulfotransferase 4 [Source:MGI Symbol;Acc:MGI:1333792]	2.762430939	1.465938398	6.91E-63	1.89E-58	yes
ENSMUSG00000090122	Kcne1l	potassium voltage-gated channel, Isk-related family, member 1-like, pseudogene [Source:MGI Symbol;Acc:MGI:1913490]	0.121447656	-3.041593449	7.42E-63	2.03E-58	yes
ENSMUSG00000073418	C4b	complement component 4B (Chido blood group) [Source:MGI Symbol;Acc:MGI:88228]	0.115901715	-3.109026176	3.81E-62	1.04E-57	yes
ENSMUSG00000041695	Kcnj2	potassium inwardly-rectifying channel, subfamily J, member 2 [Source:MGI Symbol;Acc:MGI:104744]	0.142247511	-2.813524689	1.63E-59	4.45E-55	yes
ENSMUSG00000021091	Serpina3n	serine (or cysteine) peptidase inhibitor, clade A, member 3N [Source:MGI Symbol;Acc:MGI:105045]	0.117000117	-3.095418122	2.10E-59	5.74E-55	yes
ENSMUSG00000027400	Pdyn	prodynorphin [Source:MGI Symbol;Acc:MGI:97535]	0.161446561	-2.630871383	2.22E-59	6.08E-55	yes
ENSMUSG00000019865	Nmbr	neuromedin B receptor [Source:MGI Symbol;Acc:MGI:1100525]	0.046104195	-4.438958148	2.91E-59	7.98E-55	yes
ENSMUSG00000026656	Fcgr2b	Fc receptor, IgG, low affinity IIb [Source:MGI Symbol;Acc:MGI:95499]	0.112803158	-3.148120631	6.45E-59	1.76E-54	yes
ENSMUSG00000003573	Homer3	homer scaffolding protein 3 [Source:MGI Symbol;Acc:MGI:1347359]	3.246753247	1.698997744	9.97E-59	2.73E-54	yes
ENSMUSG00000000983	Wfdc18	WAP four-disulfide core domain 18 [Source:MGI Symbol;Acc:MGI:107506]	0.027780093	-5.169804772	1.37E-56	3.74E-52	yes
ENSMUSG00000030789	Itgax	integrin alpha X [Source:MGI Symbol;Acc:MGI:96609]	0.026891118	-5.21672646	8.57E-54	2.35E-49	yes
ENSMUSG00000024164	C3	complement component 3 [Source:MGI Symbol;Acc:MGI:88227]	0.052173006	-4.26055264	6.87E-53	1.88E-48	yes
ENSMUSG00000070366	Plpp4	phospholipid phosphatase 4 [Source:MGI Symbol;Acc:MGI:2685936]	0.21978022	-2.185866545	1.99E-52	5.44E-48	yes
ENSMUSG00000036422	Pcdh8	protocadherin 8 [Source:MGI Symbol;Acc:MGI:1306800]	0.280426248	-1.834306703	1.99E-52	5.45E-48	yes
ENSMUSG00000029335	Bmp3	bone morphogenetic protein 3 [Source:MGI Symbol;Acc:MGI:88179]	0.069905627	-3.838447593	1.57E-51	4.29E-47	yes
ENSMUSG00000033207	Mamdc2	MAM domain containing 2 [Source:MGI Symbol;Acc:MGI:1918988]	0.118906064	-3.0721058	7.64E-51	2.09E-46	yes
ENSMUSG00000036334	Igsf10	immunoglobulin superfamily, member 10 [Source:MGI Symbol;Acc:MGI:1923481]	0.142592329	-2.810031728	7.81E-51	2.14E-46	yes
ENSMUSG00000030222	Rerg	RAS-like, estrogen-regulated, growth-inhibitor [Source:MGI Symbol;Acc:MGI:2665139]	4.87804878	2.286304185	4.15E-50	1.13E-45	yes
ENSMUSG00000038224	Serpinf2	serine (or cysteine) peptidase inhibitor, clade F, member 2 [Source:MGI Symbol;Acc:MGI:107173]	0.053253808	-4.230971508	5.04E-50	1.38E-45	yes
ENSMUSG00000020932	Gfap	glial fibrillary acidic protein [Source:MGI Symbol;Acc:MGI:95697]	0.13462574	-2.892973815	1.01E-49	2.75E-45	yes
ENSMUSG00000022218	Tgm1	transglutaminase 1, K polypeptide [Source:MGI Symbol;Acc:MGI:98730]	0.005258536	-7.571123104	3.14E-49	8.58E-45	yes
ENSMUSG00000043557	Mdga1	MAM domain containing glycosylphosphatidylinositol anchor 1 [Source:MGI Symbol;Acc:MGI:1922012]	5.263157895	2.395928676	4.94E-49	1.35E-44	yes
ENSMUSG00000046167	Gldn	gliomedin [Source:MGI Symbol;Acc:MGI:2388361]	0.10882577	-3.199907868	7.64E-48	2.09E-43	yes
ENSMUSG00000085129	5031425F14Rik	RIKEN cDNA 5031425F14 gene [Source:MGI Symbol;Acc:MGI:2442533]	0.010246112	-6.608779679	8.27E-47	2.27E-42	yes
ENSMUSG00000028328	Tmod1	tropomodulin 1 [Source:MGI Symbol;Acc:MGI:98775]	0.389711613	-1.35952117	9.93E-47	2.72E-42	yes
ENSMUSG00000018822	Sfrp5	secreted frizzled-related sequence protein 5 [Source:MGI Symbol;Acc:MGI:1860298]	0.034444751	-4.859572057	1.64E-46	4.49E-42	yes
ENSMUSG00000046318	Ccbe1	collagen and calcium binding EGF domains 1 [Source:MGI Symbol;Acc:MGI:2445053]	9.174311927	3.19759996	2.49E-45	6.82E-41	yes
ENSMUSG00000026167	Wnt10a	wingless-type MMTV integration site family, member 10A [Source:MGI Symbol;Acc:MGI:108071]	0.158453494	-2.657868623	3.34E-45	9.14E-41	yes
ENSMUSG00000059187	Fam19a1	family with sequence similarity 19, member A1 [Source:MGI Symbol;Acc:MGI:2443695]	4.587155963	2.19759996	6.10E-45	1.67E-40	yes
ENSMUSG00000057606	Colq	collagen-like tail subunit (single strand of homotrimer) of asymmetric acetylcholinesterase [Source:MGI Symbol;Acc:MGI:1338761]	0.02799944	-5.158458216	8.26E-45	2.26E-40	yes
ENSMUSG00000074968	Ano3	anoctamin 3 [Source:MGI Symbol;Acc:MGI:3613666]	2.5	1.321928095	6.58E-44	1.80E-39	yes
ENSMUSG00000040972	Igsf21	immunoglobulin superfamily, member 21 [Source:MGI Symbol;Acc:MGI:2681842]	0.431220354	-1.21350282	9.24E-44	2.53E-39	yes
ENSMUSG00000050663	Trhde	TRH-degrading enzyme [Source:MGI Symbol;Acc:MGI:2384311]	3.125	1.64385619	1.92E-43	5.26E-39	yes
ENSMUSG00000031382	Asb11	ankyrin repeat and SOCS box-containing 11 [Source:MGI Symbol;Acc:MGI:1916104]	0.082209799	-3.604545816	3.68E-43	1.01E-38	yes
ENSMUSG00000069516	Lyz2	lysozyme 2 [Source:MGI Symbol;Acc:MGI:96897]	0.090727636	-3.462314127	5.50E-43	1.51E-38	yes
ENSMUSG00000056708	Ier5	immediate early response 5 [Source:MGI Symbol;Acc:MGI:1337072]	0.334336342	-1.58062791	6.37E-43	1.74E-38	yes
ENSMUSG00000030607	Acan	aggrecan [Source:MGI Symbol;Acc:MGI:99602]	0.100462126	-3.315276387	6.76E-43	1.85E-38	yes
ENSMUSG00000079293	Clec7a	C-type lectin domain family 7, member a [Source:MGI Symbol;Acc:MGI:1861431]	0.033890263	-4.882985343	1.90E-41	5.21E-37	yes
ENSMUSG00000048482	Bdnf	brain derived neurotrophic factor [Source:MGI Symbol;Acc:MGI:88145]	0.154607297	-2.693319679	3.50E-41	9.58E-37	yes
ENSMUSG00000043531	Sorcs1	sortilin-related VPS10 domain containing receptor 1 [Source:MGI Symbol;Acc:MGI:1929666]	0.296471983	-1.754032318	1.91E-40	5.24E-36	yes
ENSMUSG00000019487	Trip10	thyroid hormone receptor interactor 10 [Source:MGI Symbol;Acc:MGI:2146901]	0.253164557	-1.981852653	2.28E-40	6.24E-36	yes
ENSMUSG00000049281	Scn3b	sodium channel, voltage-gated, type III, beta [Source:MGI Symbol;Acc:MGI:1918882]	4.032258065	2.011587974	3.69E-40	1.01E-35	yes
ENSMUSG00000023224	Serping1	serine (or cysteine) peptidase inhibitor, clade G, member 1 [Source:MGI Symbol;Acc:MGI:894696]	0.178284899	-2.487743583	7.76E-40	2.12E-35	yes
ENSMUSG00000029819	Npy	neuropeptide Y [Source:MGI Symbol;Acc:MGI:97374]	0.235960359	-2.083383588	1.12E-39	3.08E-35	yes
ENSMUSG00000028785	Hpca	hippocalcin [Source:MGI Symbol;Acc:MGI:1336200]	3.984063745	1.994240731	1.62E-39	4.44E-35	yes
ENSMUSG00000045573	Penk	preproenkephalin [Source:MGI Symbol;Acc:MGI:104629]	0.124115676	-3.010242756	2.39E-39	6.55E-35	yes
ENSMUSG00000037686	Aspg	asparaginase [Source:MGI Symbol;Acc:MGI:2144822]	0.149588631	-2.74092756	1.68E-38	4.59E-34	yes
ENSMUSG00000035778	Ggta1	glycoprotein galactosyltransferase alpha 1, 3 [Source:MGI Symbol;Acc:MGI:95704]	0.201491034	-2.311212455	8.76E-38	2.40E-33	yes
ENSMUSG00000042116	Vwa1	von Willebrand factor A domain containing 1 [Source:MGI Symbol;Acc:MGI:2179729]	0.356887937	-1.486456956	1.15E-37	3.16E-33	yes
ENSMUSG00000032564	Cpne4	copine IV [Source:MGI Symbol;Acc:MGI:1921270]	3.984063745	1.994240731	2.27E-37	6.20E-33	yes
ENSMUSG00000027656	Wisp2	WNT1 inducible signaling pathway protein 2 [Source:MGI Symbol;Acc:MGI:1328326]	0.010073841	-6.633242287	4.64E-37	1.27E-32	yes
ENSMUSG00000028883	Sema3a	sema domain, immunoglobulin domain (Ig), short basic domain, secreted, (semaphorin) 3A [Source:MGI Symbol;Acc:MGI:107558]	0.084274397	-3.568761783	5.13E-37	1.41E-32	yes
ENSMUSG00000035314	Gdpd5	glycerophosphodiester phosphodiesterase domain containing 5 [Source:MGI Symbol;Acc:MGI:2686926]	0.169118891	-2.563890277	5.68E-37	1.55E-32	yes
ENSMUSG00000031636	Pdlim3	PDZ and LIM domain 3 [Source:MGI Symbol;Acc:MGI:1859274]	0.13243279	-2.916667717	6.11E-37	1.67E-32	yes
ENSMUSG00000040152	Thbs1	thrombospondin 1 [Source:MGI Symbol;Acc:MGI:98737]	0.074677022	-3.743191796	7.33E-37	2.01E-32	yes
ENSMUSG00000028370	Pappa	pregnancy-associated plasma protein A [Source:MGI Symbol;Acc:MGI:97479]	0.117799505	-3.085594615	8.54E-37	2.34E-32	yes
ENSMUSG00000005087	Cd44	CD44 antigen [Source:MGI Symbol;Acc:MGI:88338]	0.130310138	-2.939978765	3.10E-36	8.49E-32	yes
ENSMUSG00000018819	Lsp1	lymphocyte specific 1 [Source:MGI Symbol;Acc:MGI:96832]	0.103135314	-3.277389699	6.64E-36	1.82E-31	yes
ENSMUSG00000018774	Cd68	CD68 antigen [Source:MGI Symbol;Acc:MGI:88342]	0.180440274	-2.470406711	8.08E-36	2.21E-31	yes
ENSMUSG00000045314	Sowahb	sosondowah ankyrin repeat domain family member B [Source:MGI Symbol;Acc:MGI:1925338]	0.039175742	-4.673895576	1.30E-35	3.55E-31	yes
ENSMUSG00000064246	Chil1	chitinase-like 1 [Source:MGI Symbol;Acc:MGI:1340899]	0.104036621	-3.264836648	2.34E-35	6.42E-31	yes
ENSMUSG00000029659	Medag	mesenteric estrogen dependent adipogenesis [Source:MGI Symbol;Acc:MGI:1917967]	0.196155355	-2.349931373	4.03E-35	1.10E-30	yes
ENSMUSG00000027368	Dusp2	dual specificity phosphatase 2 [Source:MGI Symbol;Acc:MGI:101911]	0.084217618	-3.569734113	4.94E-35	1.35E-30	yes
ENSMUSG00000042613	Pbxip1	pre B cell leukemia transcription factor interacting protein 1 [Source:MGI Symbol;Acc:MGI:2441670]	0.442086649	-1.177598929	7.14E-35	1.95E-30	yes
ENSMUSG00000026676	Ccdc3	coiled-coil domain containing 3 [Source:MGI Symbol;Acc:MGI:1921436]	0.26780932	-1.900721928	1.50E-34	4.12E-30	yes
ENSMUSG00000039145	Camk1d	calcium/calmodulin-dependent protein kinase ID [Source:MGI Symbol;Acc:MGI:2442190]	3.300330033	1.722610301	1.85E-34	5.06E-30	yes
ENSMUSG00000023232	Serinc2	serine incorporator 2 [Source:MGI Symbol;Acc:MGI:1919132]	0.339213026	-1.559736524	1.98E-34	5.41E-30	yes
ENSMUSG00000022146	Osmr	oncostatin M receptor [Source:MGI Symbol;Acc:MGI:1330819]	0.155110904	-2.688627983	3.33E-34	9.12E-30	yes
ENSMUSG00000028161	Ppp3ca	protein phosphatase 3, catalytic subunit, alpha isoform [Source:MGI Symbol;Acc:MGI:107164]	2.100840336	1.070966521	6.39E-34	1.75E-29	yes
ENSMUSG00000024256	Adcyap1	adenylate cyclase activating polypeptide 1 [Source:MGI Symbol;Acc:MGI:105094]	0.164284541	-2.605731366	9.95E-34	2.72E-29	yes
ENSMUSG00000068699	Flnc	filamin C, gamma [Source:MGI Symbol;Acc:MGI:95557]	0.088323618	-3.501056924	1.24E-33	3.38E-29	yes
ENSMUSG00000021732	Fgf10	fibroblast growth factor 10 [Source:MGI Symbol;Acc:MGI:1099809]	4.444444444	2.152003093	4.88E-33	1.34E-28	yes
ENSMUSG00000089730	1700007P06Rik	RIKEN cDNA 1700007P06 gene [Source:MGI Symbol;Acc:MGI:1916558]	0.082331632	-3.602409369	5.79E-33	1.58E-28	yes
ENSMUSG00000027489	Necab3	N-terminal EF-hand calcium binding protein 3 [Source:MGI Symbol;Acc:MGI:1861721]	0.151607035	-2.721591399	1.06E-32	2.89E-28	yes
ENSMUSG00000054162	Spock3	sparc/osteonectin, cwcv and kazal-like domains proteoglycan 3 [Source:MGI Symbol;Acc:MGI:1920152]	0.169061708	-2.564378169	1.16E-32	3.18E-28	yes
ENSMUSG00000055044	Pdlim1	PDZ and LIM domain 1 (elfin) [Source:MGI Symbol;Acc:MGI:1860611]	0.321233537	-1.638305577	1.42E-32	3.89E-28	yes
ENSMUSG00000036111	Lmo1	LIM domain only 1 [Source:MGI Symbol;Acc:MGI:102812]	3.703703704	1.888968688	1.54E-32	4.21E-28	yes
ENSMUSG00000034205	Loxl2	lysyl oxidase-like 2 [Source:MGI Symbol;Acc:MGI:2137913]	0.077997036	-3.680436887	1.57E-32	4.31E-28	yes
ENSMUSG00000054889	Dsp	desmoplakin [Source:MGI Symbol;Acc:MGI:109611]	6.578947368	2.717856771	2.36E-32	6.45E-28	yes
ENSMUSG00000030341	Tnfrsf1a	tumor necrosis factor receptor superfamily, member 1a [Source:MGI Symbol;Acc:MGI:1314884]	0.315955766	-1.6622055	4.05E-32	1.11E-27	yes
ENSMUSG00000079056	Kcnip3	Kv channel interacting protein 3, calsenilin [Source:MGI Symbol;Acc:MGI:1929258]	0.441111601	-1.180784391	4.76E-32	1.30E-27	yes
ENSMUSG00000025355	Mmp19	matrix metallopeptidase 19 [Source:MGI Symbol;Acc:MGI:1927899]	0.128965695	-2.954940735	6.60E-32	1.81E-27	yes
ENSMUSG00000032372	Plscr2	phospholipid scramblase 2 [Source:MGI Symbol;Acc:MGI:1270860]	0.095520107	-3.388051737	1.62E-31	4.44E-27	yes
ENSMUSG00000029994	Anxa4	annexin A4 [Source:MGI Symbol;Acc:MGI:88030]	0.28192839	-1.82659933	2.45E-31	6.71E-27	yes
ENSMUSG00000035131	Brinp3	bone morphogenetic protein/retinoic acid inducible neural specific 3 [Source:MGI Symbol;Acc:MGI:2443035]	0.160797556	-2.636682617	3.35E-31	9.16E-27	yes
ENSMUSG00000004633	Chn2	chimerin 2 [Source:MGI Symbol;Acc:MGI:1917243]	0.337837838	-1.565597176	4.75E-31	1.30E-26	yes
ENSMUSG00000041515	Irf8	interferon regulatory factor 8 [Source:MGI Symbol;Acc:MGI:96395]	0.232504069	-2.104672131	6.33E-31	1.73E-26	yes
ENSMUSG00000027087	Itgav	integrin alpha V [Source:MGI Symbol;Acc:MGI:96608]	0.499001996	-1.002882509	7.96E-31	2.18E-26	yes
ENSMUSG00000051048	P4ha3	procollagen-proline, 2-oxoglutarate 4-dioxygenase (proline 4-hydroxylase), alpha polypeptide III [Source:MGI Symbol;Acc:MGI:2444049]	0.148478099	-2.751677946	1.10E-30	3.01E-26	yes
ENSMUSG00000027712	Anxa5	annexin A5 [Source:MGI Symbol;Acc:MGI:106008]	0.336134454	-1.572889668	1.20E-30	3.27E-26	yes
ENSMUSG00000040714	Klc3	kinesin light chain 3 [Source:MGI Symbol;Acc:MGI:1277971]	0.276090558	-1.856786546	1.39E-30	3.79E-26	yes
ENSMUSG00000030847	Bag3	BCL2-associated athanogene 3 [Source:MGI Symbol;Acc:MGI:1352493]	0.275254611	-1.861161366	1.53E-30	4.20E-26	yes
ENSMUSG00000059336	Slc14a1	solute carrier family 14 (urea transporter), member 1 [Source:MGI Symbol;Acc:MGI:1351654]	0.311041991	-1.684818738	2.94E-30	8.05E-26	yes
ENSMUSG00000018593	Sparc	secreted acidic cysteine rich glycoprotein [Source:MGI Symbol;Acc:MGI:98373]	0.415454923	-1.267236142	3.58E-30	9.79E-26	yes
ENSMUSG00000032231	Anxa2	annexin A2 [Source:MGI Symbol;Acc:MGI:88246]	0.245760629	-2.02467428	5.95E-30	1.63E-25	yes
ENSMUSG00000033007	Asic4	acid-sensing (proton-gated) ion channel family member 4 [Source:MGI Symbol;Acc:MGI:2652846]	0.143369176	-2.802193217	6.57E-30	1.80E-25	yes
ENSMUSG00000007891	Ctsd	cathepsin D [Source:MGI Symbol;Acc:MGI:88562]	0.326690624	-1.614003045	9.52E-30	2.61E-25	yes
ENSMUSG00000028195	Cyr61	cysteine rich protein 61 [Source:MGI Symbol;Acc:MGI:88613]	0.266098989	-1.909965067	1.34E-29	3.67E-25	yes
ENSMUSG00000029622	Arpc1b	actin related protein 2/3 complex, subunit 1B [Source:MGI Symbol;Acc:MGI:1343142]	0.296033156	-1.756169328	1.48E-29	4.05E-25	yes
ENSMUSG00000030124	Lag3	lymphocyte-activation gene 3 [Source:MGI Symbol;Acc:MGI:106588]	0.168634064	-2.568032105	3.00E-29	8.20E-25	yes
ENSMUSG00000034755	Pcdh11x	protocadherin 11 X-linked [Source:MGI Symbol;Acc:MGI:2442849]	0.2463661	-2.02112434	3.36E-29	9.19E-25	yes
ENSMUSG00000024486	Hbegf	heparin-binding EGF-like growth factor [Source:MGI Symbol;Acc:MGI:96070]	0.317662008	-1.654435541	3.37E-29	9.23E-25	yes
ENSMUSG00000110390	Gm45869	predicted gene 45869 [Source:MGI Symbol;Acc:MGI:5804984]	0.151308821	-2.724431996	3.67E-29	1.00E-24	yes
ENSMUSG00000027230	Creb3l1	cAMP responsive element binding protein 3-like 1 [Source:MGI Symbol;Acc:MGI:1347062]	0.112410072	-3.153156788	3.95E-29	1.08E-24	yes
ENSMUSG00000005892	Trh	thyrotropin releasing hormone [Source:MGI Symbol;Acc:MGI:98823]	0.001680091	-9.217245259	4.95E-29	1.36E-24	yes
ENSMUSG00000053931	Cnn3	calponin 3, acidic [Source:MGI Symbol;Acc:MGI:1919244]	0.468384075	-1.09423607	5.90E-29	1.61E-24	yes
ENSMUSG00000050640	Tmem150c	transmembrane protein 150C [Source:MGI Symbol;Acc:MGI:3041258]	2.032520325	1.023269779	6.37E-29	1.74E-24	yes
ENSMUSG00000007655	Cav1	caveolin 1, caveolae protein [Source:MGI Symbol;Acc:MGI:102709]	0.358937545	-1.478195258	7.01E-29	1.92E-24	yes
ENSMUSG00000016256	Ctsz	cathepsin Z [Source:MGI Symbol;Acc:MGI:1891190]	0.264061262	-1.921055421	1.05E-28	2.87E-24	yes
ENSMUSG00000050711	Scg2	secretogranin II [Source:MGI Symbol;Acc:MGI:103033]	0.144654998	-2.789311926	1.55E-28	4.23E-24	yes
ENSMUSG00000043415	Otud1	OTU domain containing 1 [Source:MGI Symbol;Acc:MGI:1918448]	0.350140056	-1.513995979	1.56E-28	4.28E-24	yes
ENSMUSG00000022096	Hr	hairless [Source:MGI Symbol;Acc:MGI:96223]	0.204498978	-2.289834465	2.14E-28	5.86E-24	yes
ENSMUSG00000028583	Pdpn	podoplanin [Source:MGI Symbol;Acc:MGI:103098]	0.342231348	-1.546956178	2.75E-28	7.54E-24	yes
ENSMUSG00000034164	Emid1	EMI domain containing 1 [Source:MGI Symbol;Acc:MGI:2155091]	0.235626767	-2.085424656	2.86E-28	7.84E-24	yes
ENSMUSG00000031355	Arhgap6	Rho GTPase activating protein 6 [Source:MGI Symbol;Acc:MGI:1196332]	0.244439012	-2.032453537	3.08E-28	8.43E-24	yes
ENSMUSG00000025665	Rps6ka6	ribosomal protein S6 kinase polypeptide 6 [Source:MGI Symbol;Acc:MGI:1914321]	0.22192632	-2.171847314	9.64E-28	2.64E-23	yes
ENSMUSG00000076617	Ighm	immunoglobulin heavy constant mu [Source:MGI Symbol;Acc:MGI:96448]	0.186880957	-2.419808529	1.15E-27	3.15E-23	yes
ENSMUSG00000048915	Efna5	ephrin A5 [Source:MGI Symbol;Acc:MGI:107444]	0.132555673	-2.915329676	1.29E-27	3.52E-23	yes
ENSMUSG00000037306	Man1c1	mannosidase, alpha, class 1C, member 1 [Source:MGI Symbol;Acc:MGI:2446214]	0.487329435	-1.037030731	1.51E-27	4.14E-23	yes
ENSMUSG00000021587	Pcsk1	proprotein convertase subtilisin/kexin type 1 [Source:MGI Symbol;Acc:MGI:97511]	0.405186386	-1.303342394	1.68E-27	4.60E-23	yes
ENSMUSG00000078137	Ankrd63	ankyrin repeat domain 63 [Source:MGI Symbol;Acc:MGI:2686183]	2.849002849	1.510457064	1.80E-27	4.94E-23	yes
ENSMUSG00000020282	Rhbdf1	rhomboid 5 homolog 1 [Source:MGI Symbol;Acc:MGI:104328]	0.266311585	-1.908812908	1.98E-27	5.41E-23	yes
ENSMUSG00000026344	Lypd1	Ly6/Plaur domain containing 1 [Source:MGI Symbol;Acc:MGI:1919835]	2.544529262	1.347398782	2.04E-27	5.58E-23	yes
ENSMUSG00000032172	Olfm2	olfactomedin 2 [Source:MGI Symbol;Acc:MGI:3045350]	0.418585182	-1.256406854	2.12E-27	5.80E-23	yes
ENSMUSG00000032220	Myo1e	myosin IE [Source:MGI Symbol;Acc:MGI:106621]	0.309214595	-1.693319679	3.30E-27	9.04E-23	yes
ENSMUSG00000049881	2810025M15Rik	RIKEN cDNA 2810025M15 gene [Source:MGI Symbol;Acc:MGI:1917203]	0.281214848	-1.830255324	3.53E-27	9.67E-23	yes
ENSMUSG00000061132	Blnk	B cell linker [Source:MGI Symbol;Acc:MGI:96878]	0.208594076	-2.261229909	4.58E-27	1.25E-22	yes
ENSMUSG00000036887	C1qa	complement component 1, q subcomponent, alpha polypeptide [Source:MGI Symbol;Acc:MGI:88223]	0.221975583	-2.171527106	6.96E-27	1.91E-22	yes
ENSMUSG00000086006	Gm13293	predicted gene 13293 [Source:MGI Symbol;Acc:MGI:3649469]	0.189681335	-2.39835037	9.69E-27	2.65E-22	yes
ENSMUSG00000036905	C1qb	complement component 1, q subcomponent, beta polypeptide [Source:MGI Symbol;Acc:MGI:88224]	0.239005736	-2.064882852	1.13E-26	3.09E-22	yes
ENSMUSG00000104586	4921539H07Rik	RIKEN cDNA 4921539H07 gene [Source:MGI Symbol;Acc:MGI:1925506]	9.708737864	3.279283757	1.22E-26	3.35E-22	yes
ENSMUSG00000046523	Kctd4	potassium channel tetramerisation domain containing 4 [Source:MGI Symbol;Acc:MGI:1914766]	2.680965147	1.422752464	1.29E-26	3.52E-22	yes
ENSMUSG00000072812	Ahnak2	AHNAK nucleoprotein 2 [Source:MGI Symbol;Acc:MGI:2144831]	0.155933261	-2.680999407	1.33E-26	3.63E-22	yes
ENSMUSG00000011148	Adssl1	adenylosuccinate synthetase like 1 [Source:MGI Symbol;Acc:MGI:87947]	0.314267756	-1.669933836	1.64E-26	4.50E-22	yes
ENSMUSG00000047606	Ankrd34c	ankyrin repeat domain 34C [Source:MGI Symbol;Acc:MGI:2685617]	0.128254457	-2.962919135	1.81E-26	4.95E-22	yes
ENSMUSG00000023992	Trem2	triggering receptor expressed on myeloid cells 2 [Source:MGI Symbol;Acc:MGI:1913150]	0.194212468	-2.36429227	2.32E-26	6.36E-22	yes
ENSMUSG00000041889	Shisa4	shisa family member 4 [Source:MGI Symbol;Acc:MGI:1924802]	0.446827525	-1.162210036	2.94E-26	8.04E-22	yes
ENSMUSG00000021477	Ctsl	cathepsin L [Source:MGI Symbol;Acc:MGI:88564]	0.411522634	-1.280956314	3.25E-26	8.89E-22	yes
ENSMUSG00000070469	Adamtsl3	ADAMTS-like 3 [Source:MGI Symbol;Acc:MGI:3028499]	0.076581406	-3.706862041	4.04E-26	1.10E-21	yes
ENSMUSG00000005583	Mef2c	myocyte enhancer factor 2C [Source:MGI Symbol;Acc:MGI:99458]	0.378787879	-1.40053793	4.14E-26	1.13E-21	yes
ENSMUSG00000042804	Gpr153	G protein-coupled receptor 153 [Source:MGI Symbol;Acc:MGI:1916157]	0.235072873	-2.088820033	6.40E-26	1.75E-21	yes
ENSMUSG00000031375	Bgn	biglycan [Source:MGI Symbol;Acc:MGI:88158]	0.258131131	-1.953823954	8.62E-26	2.36E-21	yes
ENSMUSG00000041559	Fmod	fibromodulin [Source:MGI Symbol;Acc:MGI:1328364]	0.145433392	-2.781569545	8.66E-26	2.37E-21	yes
ENSMUSG00000028926	Cdk14	cyclin-dependent kinase 14 [Source:MGI Symbol;Acc:MGI:894318]	2.597402597	1.377069649	8.87E-26	2.43E-21	yes
ENSMUSG00000015950	Ncf1	neutrophil cytosolic factor 1 [Source:MGI Symbol;Acc:MGI:97283]	0.341296928	-1.550900665	1.80E-25	4.91E-21	yes
ENSMUSG00000041324	Inhba	inhibin beta-A [Source:MGI Symbol;Acc:MGI:96570]	0.203832042	-2.294547234	2.55E-25	6.97E-21	yes
ENSMUSG00000037984	Neurod6	neurogenic differentiation 6 [Source:MGI Symbol;Acc:MGI:106593]	3.401360544	1.76611194	3.38E-25	9.24E-21	yes
ENSMUSG00000028654	Mycl	v-myc avian myelocytomatosis viral oncogene lung carcinoma derived [Source:MGI Symbol;Acc:MGI:96799]	2.69541779	1.430508908	5.51E-25	1.51E-20	yes
ENSMUSG00000106379	Lhfpl3	lipoma HMGIC fusion partner-like 3 [Source:MGI Symbol;Acc:MGI:1925076]	0.217533174	-2.200692666	9.08E-25	2.49E-20	yes
ENSMUSG00000031613	Hpgd	hydroxyprostaglandin dehydrogenase 15 (NAD) [Source:MGI Symbol;Acc:MGI:108085]	0.147514383	-2.761072471	9.71E-25	2.66E-20	yes
ENSMUSG00000001750	Tcirg1	T cell, immune regulator 1, ATPase, H+ transporting, lysosomal V0 protein A3 [Source:MGI Symbol;Acc:MGI:1350931]	0.30684259	-1.704429352	1.10E-24	3.02E-20	yes
ENSMUSG00000004707	Ly9	lymphocyte antigen 9 [Source:MGI Symbol;Acc:MGI:96885]	0.067159167	-3.896271849	1.12E-24	3.06E-20	yes
ENSMUSG00000027864	Ptgfrn	prostaglandin F2 receptor negative regulator [Source:MGI Symbol;Acc:MGI:1277114]	0.294290759	-1.764685853	1.18E-24	3.23E-20	yes
ENSMUSG00000020096	Tbata	thymus, brain and testes associated [Source:MGI Symbol;Acc:MGI:1923820]	4.201680672	2.070966521	1.35E-24	3.69E-20	yes
ENSMUSG00000036854	Hspb6	heat shock protein, alpha-crystallin-related, B6 [Source:MGI Symbol;Acc:MGI:2685325]	0.216731686	-2.206018004	1.45E-24	3.96E-20	yes
ENSMUSG00000001025	S100a6	S100 calcium binding protein A6 (calcyclin) [Source:MGI Symbol;Acc:MGI:1339467]	0.217202433	-2.202887833	1.81E-24	4.95E-20	yes
ENSMUSG00000021803	Cdhr1	cadherin-related family member 1 [Source:MGI Symbol;Acc:MGI:2157782]	3.378378378	1.756330919	1.83E-24	5.01E-20	yes
ENSMUSG00000001131	Timp1	tissue inhibitor of metalloproteinase 1 [Source:MGI Symbol;Acc:MGI:98752]	0.033742745	-4.889278834	1.94E-24	5.31E-20	yes
ENSMUSG00000005950	P2rx5	purinergic receptor P2X, ligand-gated ion channel, 5 [Source:MGI Symbol;Acc:MGI:2137026]	0.141643059	-2.819668183	2.05E-24	5.61E-20	yes
ENSMUSG00000028497	Hacd4	3-hydroxyacyl-CoA dehydratase 4 [Source:MGI Symbol;Acc:MGI:1914025]	0.229937917	-2.120683709	2.08E-24	5.68E-20	yes
ENSMUSG00000028033	Kcnq5	potassium voltage-gated channel, subfamily Q, member 5 [Source:MGI Symbol;Acc:MGI:1924937]	3.236245955	1.694321257	2.33E-24	6.37E-20	yes
ENSMUSG00000037995	Igsf9	immunoglobulin superfamily, member 9 [Source:MGI Symbol;Acc:MGI:2135283]	0.24230676	-2.045093438	2.42E-24	6.64E-20	yes
ENSMUSG00000020363	Gfpt2	glutamine fructose-6-phosphate transaminase 2 [Source:MGI Symbol;Acc:MGI:1338883]	0.347826087	-1.523561956	2.62E-24	7.16E-20	yes
ENSMUSG00000029177	Cenpa	centromere protein A [Source:MGI Symbol;Acc:MGI:88375]	0.197550375	-2.339707507	3.02E-24	8.28E-20	yes
ENSMUSG00000032936	Camkv	CaM kinase-like vesicle-associated [Source:MGI Symbol;Acc:MGI:2384296]	2.222222222	1.152003093	3.08E-24	8.42E-20	yes
ENSMUSG00000032609	Klhdc8b	kelch domain containing 8B [Source:MGI Symbol;Acc:MGI:1925517]	0.364963504	-1.454175893	4.02E-24	1.10E-19	yes
ENSMUSG00000039323	Igfbp2	insulin-like growth factor binding protein 2 [Source:MGI Symbol;Acc:MGI:96437]	0.19047619	-2.392317423	4.41E-24	1.21E-19	yes
ENSMUSG00000022610	Mapk12	mitogen-activated protein kinase 12 [Source:MGI Symbol;Acc:MGI:1353438]	0.213995292	-2.224349037	4.84E-24	1.32E-19	yes
ENSMUSG00000053626	Tll1	tolloid-like [Source:MGI Symbol;Acc:MGI:106923]	0.110120031	-3.182851176	5.07E-24	1.39E-19	yes
ENSMUSG00000028876	Epha10	Eph receptor A10 [Source:MGI Symbol;Acc:MGI:3586824]	0.445632799	-1.166072676	5.22E-24	1.43E-19	yes
ENSMUSG00000028813	CK137956	cDNA sequence CK137956 [Source:MGI Symbol;Acc:MGI:3616080]	0.148170099	-2.754673754	6.11E-24	1.67E-19	yes
ENSMUSG00000024647	Cbln2	cerebellin 2 precursor protein [Source:MGI Symbol;Acc:MGI:88282]	0.35945363	-1.47612242	1.05E-23	2.88E-19	yes
ENSMUSG00000026360	Rgs2	regulator of G-protein signaling 2 [Source:MGI Symbol;Acc:MGI:1098271]	0.205676676	-2.281549893	1.11E-23	3.05E-19	yes
ENSMUSG00000033488	BC026585	cDNA sequence BC026585 [Source:MGI Symbol;Acc:MGI:2448516]	0.338180588	-1.564134243	1.43E-23	3.91E-19	yes
ENSMUSG00000068129	Cst7	cystatin F (leukocystatin) [Source:MGI Symbol;Acc:MGI:1298217]	0.010861773	-6.524596562	1.47E-23	4.04E-19	yes
ENSMUSG00000010307	Tmem86a	transmembrane protein 86A [Source:MGI Symbol;Acc:MGI:1915143]	0.445831476	-1.16542962	2.40E-23	6.58E-19	yes
ENSMUSG00000051456	Hspb3	heat shock protein 3 [Source:MGI Symbol;Acc:MGI:1928479]	0.093519125	-3.418594763	2.40E-23	6.58E-19	yes
ENSMUSG00000001103	Sebox	SEBOX homeobox [Source:MGI Symbol;Acc:MGI:108012]	5.291005291	2.40354186	2.50E-23	6.84E-19	yes
ENSMUSG00000003382	Etv3	ets variant 3 [Source:MGI Symbol;Acc:MGI:1350926]	0.290360046	-1.784085143	3.24E-23	8.86E-19	yes
ENSMUSG00000036995	Asap3	ArfGAP with SH3 domain, ankyrin repeat and PH domain 3 [Source:MGI Symbol;Acc:MGI:2684986]	0.2891845	-1.789937869	3.58E-23	9.80E-19	yes
ENSMUSG00000072568	Fam84b	family with sequence similarity 84, member B [Source:MGI Symbol;Acc:MGI:3026924]	2.652519894	1.407363571	4.44E-23	1.22E-18	yes
ENSMUSG00000007872	Id3	inhibitor of DNA binding 3 [Source:MGI Symbol;Acc:MGI:96398]	0.310655483	-1.686612577	4.76E-23	1.30E-18	yes
ENSMUSG00000031698	Mylk3	myosin light chain kinase 3 [Source:MGI Symbol;Acc:MGI:2443063]	0.048947626	-4.352617299	4.77E-23	1.31E-18	yes
ENSMUSG00000041380	Htr2c	5-hydroxytryptamine (serotonin) receptor 2C [Source:MGI Symbol;Acc:MGI:96281]	0.260824204	-1.938850337	5.88E-23	1.61E-18	yes
ENSMUSG00000030577	Cd22	CD22 antigen [Source:MGI Symbol;Acc:MGI:88322]	0.06760411	-3.886745225	5.91E-23	1.62E-18	yes
ENSMUSG00000021903	Galnt15	UDP-N-acetyl-alpha-D-galactosamine:polypeptide N-acetylgalactosaminyltransferase 15 [Source:MGI Symbol;Acc:MGI:1926004]	0.259268862	-1.947479146	6.07E-23	1.66E-18	yes
ENSMUSG00000036896	C1qc	complement component 1, q subcomponent, C chain [Source:MGI Symbol;Acc:MGI:88225]	0.241429261	-2.050327554	6.32E-23	1.73E-18	yes
ENSMUSG00000024211	Grm8	glutamate receptor, metabotropic 8 [Source:MGI Symbol;Acc:MGI:1351345]	0.290782204	-1.781989116	6.41E-23	1.75E-18	yes
ENSMUSG00000026380	Tfcp2l1	transcription factor CP2-like 1 [Source:MGI Symbol;Acc:MGI:2444691]	0.280819994	-1.832282436	6.84E-23	1.87E-18	yes
ENSMUSG00000048483	Zdhhc22	zinc finger, DHHC-type containing 22 [Source:MGI Symbol;Acc:MGI:2685108]	0.264550265	-1.918386234	7.61E-23	2.08E-18	yes
ENSMUSG00000040690	Col16a1	collagen, type XVI, alpha 1 [Source:MGI Symbol;Acc:MGI:1095396]	0.301932367	-1.727702673	8.20E-23	2.24E-18	yes
ENSMUSG00000020695	Mrc2	mannose receptor, C type 2 [Source:MGI Symbol;Acc:MGI:107818]	0.190912562	-2.38901606	9.13E-23	2.50E-18	yes
ENSMUSG00000085795	Zfp703	zinc finger protein 703 [Source:MGI Symbol;Acc:MGI:2662729]	0.324254215	-1.624802765	1.11E-22	3.03E-18	yes
ENSMUSG00000059498	Fcgr3	Fc receptor, IgG, low affinity III [Source:MGI Symbol;Acc:MGI:95500]	0.284495021	-1.813524689	1.37E-22	3.76E-18	yes
ENSMUSG00000037428	Vgf	VGF nerve growth factor inducible [Source:MGI Symbol;Acc:MGI:1343180]	0.360100828	-1.473527177	1.49E-22	4.07E-18	yes
ENSMUSG00000035357	Pdzrn3	PDZ domain containing RING finger 3 [Source:MGI Symbol;Acc:MGI:1933157]	0.310848617	-1.685715936	1.64E-22	4.48E-18	yes
ENSMUSG00000021423	Ly86	lymphocyte antigen 86 [Source:MGI Symbol;Acc:MGI:1321404]	0.208029956	-2.265136803	2.04E-22	5.58E-18	yes
ENSMUSG00000027907	S100a11	S100 calcium binding protein A11 [Source:MGI Symbol;Acc:MGI:1338798]	0.266737797	-1.906505826	2.21E-22	6.05E-18	yes
ENSMUSG00000019762	Iyd	iodotyrosine deiodinase [Source:MGI Symbol;Acc:MGI:1917587]	9.803921569	3.293358943	3.07E-22	8.40E-18	yes
ENSMUSG00000024300	Myo1f	myosin IF [Source:MGI Symbol;Acc:MGI:107711]	0.198609732	-2.331991778	3.12E-22	8.54E-18	yes
ENSMUSG00000036412	Arsi	arylsulfatase i [Source:MGI Symbol;Acc:MGI:2670959]	0.093318402	-3.421694581	3.36E-22	9.20E-18	yes
ENSMUSG00000038642	Ctss	cathepsin S [Source:MGI Symbol;Acc:MGI:107341]	0.260078023	-1.942983598	4.12E-22	1.13E-17	yes
ENSMUSG00000037279	Ovol2	ovo like zinc finger 2 [Source:MGI Symbol;Acc:MGI:1338039]	0.227014756	-2.139142019	4.26E-22	1.17E-17	yes
ENSMUSG00000022952	Runx1	runt related transcription factor 1 [Source:MGI Symbol;Acc:MGI:99852]	0.194741967	-2.360364277	5.35E-22	1.46E-17	yes
ENSMUSG00000025510	Cd151	CD151 antigen [Source:MGI Symbol;Acc:MGI:1096360]	0.397614314	-1.3305584	7.75E-22	2.12E-17	yes
ENSMUSG00000034825	Nrip3	nuclear receptor interacting protein 3 [Source:MGI Symbol;Acc:MGI:1925843]	2.469135802	1.304006187	8.58E-22	2.35E-17	yes
ENSMUSG00000044352	Sowaha	sosondowah ankyrin repeat domain family member A [Source:MGI Symbol;Acc:MGI:2687280]	2.415458937	1.272297327	9.79E-22	2.68E-17	yes
ENSMUSG00000027115	Kif18a	kinesin family member 18A [Source:MGI Symbol;Acc:MGI:2446977]	0.072849129	-3.778944458	1.00E-21	2.75E-17	yes
ENSMUSG00000038400	Pmepa1	prostate transmembrane protein, androgen induced 1 [Source:MGI Symbol;Acc:MGI:1929600]	0.387596899	-1.367371066	1.07E-21	2.94E-17	yes
ENSMUSG00000055172	C1ra	complement component 1, r subcomponent A [Source:MGI Symbol;Acc:MGI:1355313]	0.247770069	-2.012926174	1.22E-21	3.33E-17	yes
ENSMUSG00000026407	Cacna1s	calcium channel, voltage-dependent, L type, alpha 1S subunit [Source:MGI Symbol;Acc:MGI:88294]	0.021260763	-5.555662799	1.22E-21	3.35E-17	yes
ENSMUSG00000031216	Stard8	START domain containing 8 [Source:MGI Symbol;Acc:MGI:2448556]	0.388198758	-1.365132593	1.45E-21	3.98E-17	yes
ENSMUSG00000085885	Gm11906	predicted gene 11906 [Source:MGI Symbol;Acc:MGI:3705114]	3.745318352	1.905088353	1.74E-21	4.77E-17	yes
ENSMUSG00000059674	Cdh24	cadherin-like 24 [Source:MGI Symbol;Acc:MGI:1928330]	3.546099291	1.826232932	1.79E-21	4.89E-17	yes
ENSMUSG00000028108	Ecm1	extracellular matrix protein 1 [Source:MGI Symbol;Acc:MGI:103060]	0.404694456	-1.305095011	1.92E-21	5.26E-17	yes
ENSMUSG00000042064	Myo3b	myosin IIIB [Source:MGI Symbol;Acc:MGI:2448580]	0.100462126	-3.315276387	1.93E-21	5.30E-17	yes
ENSMUSG00000032327	Stra6	stimulated by retinoic acid gene 6 [Source:MGI Symbol;Acc:MGI:107742]	3.311258278	1.727379545	2.00E-21	5.48E-17	yes
ENSMUSG00000039405	Prss23	protease, serine 23 [Source:MGI Symbol;Acc:MGI:1923703]	0.42662116	-1.22897257	2.03E-21	5.56E-17	yes
ENSMUSG00000056737	Capg	capping protein (actin filament), gelsolin-like [Source:MGI Symbol;Acc:MGI:1098259]	0.200762899	-2.316435411	2.26E-21	6.18E-17	yes
ENSMUSG00000024691	Fam111a	family with sequence similarity 111, member A [Source:MGI Symbol;Acc:MGI:1915508]	0.220507166	-2.181102551	2.40E-21	6.57E-17	yes
ENSMUSG00000097415	AU020206	expressed sequence AU020206 [Source:MGI Symbol;Acc:MGI:2142134]	0.215285253	-2.215678597	2.48E-21	6.78E-17	yes
ENSMUSG00000000682	Cd52	CD52 antigen [Source:MGI Symbol;Acc:MGI:1346088]	0.11096316	-3.171847314	2.60E-21	7.12E-17	yes
ENSMUSG00000020277	Pfkl	phosphofructokinase, liver, B-type [Source:MGI Symbol;Acc:MGI:97547]	2.150537634	1.104697379	2.64E-21	7.22E-17	yes
ENSMUSG00000000805	Car4	carbonic anhydrase 4 [Source:MGI Symbol;Acc:MGI:1096574]	2.304147465	1.204233052	2.96E-21	8.09E-17	yes
ENSMUSG00000010086	Rnf112	ring finger protein 112 [Source:MGI Symbol;Acc:MGI:106611]	2.074688797	1.052894948	3.68E-21	1.01E-16	yes
ENSMUSG00000033998	Kcnk1	potassium channel, subfamily K, member 1 [Source:MGI Symbol;Acc:MGI:109322]	0.364033491	-1.45785691	3.71E-21	1.02E-16	yes
ENSMUSG00000052921	Arhgef15	Rho guanine nucleotide exchange factor (GEF) 15 [Source:MGI Symbol;Acc:MGI:3045246]	0.396039604	-1.336283388	3.92E-21	1.07E-16	yes
ENSMUSG00000030226	Lmo3	LIM domain only 3 [Source:MGI Symbol;Acc:MGI:102810]	2.5	1.321928095	4.25E-21	1.16E-16	yes
ENSMUSG00000016386	Mpped2	metallophosphoesterase domain containing 2 [Source:MGI Symbol;Acc:MGI:1924265]	2.092050209	1.064917477	4.67E-21	1.28E-16	yes
ENSMUSG00000042460	C1galt1	core 1 synthase, glycoprotein-N-acetylgalactosamine 3-beta-galactosyltransferase, 1 [Source:MGI Symbol;Acc:MGI:2151071]	0.222321032	-2.169283661	4.90E-21	1.34E-16	yes
ENSMUSG00000030782	Tgfb1i1	transforming growth factor beta 1 induced transcript 1 [Source:MGI Symbol;Acc:MGI:102784]	0.426439232	-1.229587923	4.94E-21	1.35E-16	yes
ENSMUSG00000052613	Pcdh15	protocadherin 15 [Source:MGI Symbol;Acc:MGI:1891428]	0.375375375	-1.413594082	5.10E-21	1.40E-16	yes
ENSMUSG00000036040	Adamtsl2	ADAMTS-like 2 [Source:MGI Symbol;Acc:MGI:1925044]	0.216543958	-2.207268173	6.18E-21	1.69E-16	yes
ENSMUSG00000027315	Spint1	serine protease inhibitor, Kunitz type 1 [Source:MGI Symbol;Acc:MGI:1338033]	0.240153698	-2.057970069	7.32E-21	2.00E-16	yes
ENSMUSG00000042251	Pm20d1	peptidase M20 domain containing 1 [Source:MGI Symbol;Acc:MGI:2442939]	0.282885431	-1.821710215	8.75E-21	2.39E-16	yes
ENSMUSG00000053550	Shisa7	shisa family member 7 [Source:MGI Symbol;Acc:MGI:3605641]	2.114164905	1.080087911	8.98E-21	2.46E-16	yes
ENSMUSG00000053175	Bcl3	B cell leukemia/lymphoma 3 [Source:MGI Symbol;Acc:MGI:88140]	0.083843381	-3.576159302	9.26E-21	2.54E-16	yes
ENSMUSG00000044254	Pcsk9	proprotein convertase subtilisin/kexin type 9 [Source:MGI Symbol;Acc:MGI:2140260]	0.07199424	-3.795974694	1.02E-20	2.81E-16	yes
ENSMUSG00000023031	Cela1	chymotrypsin-like elastase family, member 1 [Source:MGI Symbol;Acc:MGI:95314]	0.27956388	-1.838750118	1.10E-20	3.02E-16	yes
ENSMUSG00000040452	Cdh12	cadherin 12 [Source:MGI Symbol;Acc:MGI:109503]	0.345781466	-1.532067552	1.19E-20	3.27E-16	yes
ENSMUSG00000027995	Tlr2	toll-like receptor 2 [Source:MGI Symbol;Acc:MGI:1346060]	0.129567245	-2.948227044	1.37E-20	3.74E-16	yes
ENSMUSG00000025885	Myo5b	myosin VB [Source:MGI Symbol;Acc:MGI:106598]	3.278688525	1.713118852	1.77E-20	4.83E-16	yes
ENSMUSG00000024998	Plce1	phospholipase C, epsilon 1 [Source:MGI Symbol;Acc:MGI:1921305]	0.305530095	-1.710613602	2.29E-20	6.26E-16	yes
ENSMUSG00000063434	Sorcs3	sortilin-related VPS10 domain containing receptor 3 [Source:MGI Symbol;Acc:MGI:1913923]	0.334672021	-1.579180148	2.91E-20	7.97E-16	yes
ENSMUSG00000039156	Stim2	stromal interaction molecule 2 [Source:MGI Symbol;Acc:MGI:2151156]	2.222222222	1.152003093	3.02E-20	8.28E-16	yes
ENSMUSG00000026433	Rab29	RAB29, member RAS oncogene family [Source:MGI Symbol;Acc:MGI:2385107]	0.391542678	-1.352758525	3.24E-20	8.88E-16	yes
ENSMUSG00000028011	Tdo2	tryptophan 2,3-dioxygenase [Source:MGI Symbol;Acc:MGI:1928486]	5.813953488	2.53951953	3.55E-20	9.73E-16	yes
ENSMUSG00000069911	Fam196b	family with sequence similarity 196, member B [Source:MGI Symbol;Acc:MGI:3643491]	0.211059519	-2.244278199	3.71E-20	1.02E-15	yes
ENSMUSG00000063239	Grm4	glutamate receptor, metabotropic 4 [Source:MGI Symbol;Acc:MGI:1351341]	0.193236715	-2.371558863	3.94E-20	1.08E-15	yes
ENSMUSG00000008398	Elk3	ELK3, member of ETS oncogene family [Source:MGI Symbol;Acc:MGI:101762]	0.431220354	-1.21350282	4.23E-20	1.16E-15	yes
ENSMUSG00000029134	Plb1	phospholipase B1 [Source:MGI Symbol;Acc:MGI:1922406]	0.055370986	-4.174725988	4.76E-20	1.30E-15	yes
ENSMUSG00000051439	Cd14	CD14 antigen [Source:MGI Symbol;Acc:MGI:88318]	0.200601805	-2.317593505	5.24E-20	1.43E-15	yes
ENSMUSG00000021303	Gng4	guanine nucleotide binding protein (G protein), gamma 4 [Source:MGI Symbol;Acc:MGI:102703]	0.41322314	-1.275007047	5.60E-20	1.53E-15	yes
ENSMUSG00000042190	Cmklr1	chemokine-like receptor 1 [Source:MGI Symbol;Acc:MGI:109603]	0.298507463	-1.744161096	6.15E-20	1.68E-15	yes
ENSMUSG00000019997	Ctgf	connective tissue growth factor [Source:MGI Symbol;Acc:MGI:95537]	0.230414747	-2.117695043	6.72E-20	1.84E-15	yes
ENSMUSG00000032265	Fam46a	family with sequence similarity 46, member A [Source:MGI Symbol;Acc:MGI:2670964]	0.155351872	-2.686388469	7.04E-20	1.93E-15	yes
ENSMUSG00000029810	Tmem176b	transmembrane protein 176B [Source:MGI Symbol;Acc:MGI:1916348]	0.462962963	-1.111031312	7.41E-20	2.03E-15	yes
ENSMUSG00000025068	Gsto1	glutathione S-transferase omega 1 [Source:MGI Symbol;Acc:MGI:1342273]	0.367647059	-1.443606651	8.88E-20	2.43E-15	yes
ENSMUSG00000032440	Tgfbr2	transforming growth factor, beta receptor II [Source:MGI Symbol;Acc:MGI:98729]	0.304506699	-1.715454127	1.05E-19	2.87E-15	yes
ENSMUSG00000035095	Fam167a	family with sequence similarity 167, member A [Source:MGI Symbol;Acc:MGI:3606565]	0.222915738	-2.16542962	1.12E-19	3.06E-15	yes
ENSMUSG00000031838	Ifi30	interferon gamma inducible protein 30 [Source:MGI Symbol;Acc:MGI:2137648]	0.26816841	-1.898788797	1.27E-19	3.48E-15	yes
ENSMUSG00000088459	Mir1941	microRNA 1941 [Source:MGI Symbol;Acc:MGI:3836979]	0.003333889	-8.228578221	1.34E-19	3.68E-15	yes
ENSMUSG00000046805	Mpeg1	macrophage expressed gene 1 [Source:MGI Symbol;Acc:MGI:1333743]	0.244140625	-2.034215715	1.52E-19	4.17E-15	yes
ENSMUSG00000031207	Msn	moesin [Source:MGI Symbol;Acc:MGI:97167]	0.38925652	-1.36120689	1.86E-19	5.09E-15	yes
ENSMUSG00000007379	Dennd2c	DENN/MADD domain containing 2C [Source:MGI Symbol;Acc:MGI:3036254]	0.095538359	-3.387776098	2.10E-19	5.76E-15	yes
ENSMUSG00000015839	Nfe2l2	nuclear factor, erythroid derived 2, like 2 [Source:MGI Symbol;Acc:MGI:108420]	0.407497963	-1.295135249	2.28E-19	6.24E-15	yes
ENSMUSG00000029361	Nos1	nitric oxide synthase 1, neuronal [Source:MGI Symbol;Acc:MGI:97360]	2.638522427	1.399730246	2.33E-19	6.39E-15	yes
ENSMUSG00000026288	Inpp5d	inositol polyphosphate-5-phosphatase D [Source:MGI Symbol;Acc:MGI:107357]	0.349772648	-1.51551062	2.36E-19	6.46E-15	yes
ENSMUSG00000018927	Ccl6	chemokine (C-C motif) ligand 6 [Source:MGI Symbol;Acc:MGI:98263]	0.168976005	-2.565109697	2.82E-19	7.71E-15	yes
ENSMUSG00000027107	Chrna1	cholinergic receptor, nicotinic, alpha polypeptide 1 (muscle) [Source:MGI Symbol;Acc:MGI:87885]	0.123594117	-3.016318022	2.83E-19	7.74E-15	yes
ENSMUSG00000022144	Gdnf	glial cell line derived neurotrophic factor [Source:MGI Symbol;Acc:MGI:107430]	0.023145469	-5.433126376	3.25E-19	8.89E-15	yes
ENSMUSG00000022208	Jph4	junctophilin 4 [Source:MGI Symbol;Acc:MGI:2443113]	2.34741784	1.231074664	3.72E-19	1.02E-14	yes
ENSMUSG00000039634	Zfp189	zinc finger protein 189 [Source:MGI Symbol;Acc:MGI:2444707]	2.865329513	1.518701058	6.69E-19	1.83E-14	yes
ENSMUSG00000064267	Hvcn1	hydrogen voltage-gated channel 1 [Source:MGI Symbol;Acc:MGI:1921346]	0.247402276	-2.015069322	6.85E-19	1.87E-14	yes
ENSMUSG00000031274	Col4a5	collagen, type IV, alpha 5 [Source:MGI Symbol;Acc:MGI:88456]	0.318471338	-1.650764559	6.91E-19	1.89E-14	yes
ENSMUSG00000050914	Ankrd37	ankyrin repeat domain 37 [Source:MGI Symbol;Acc:MGI:3603344]	0.346740638	-1.528071165	7.39E-19	2.02E-14	yes
ENSMUSG00000097596	Gm26673	predicted gene, 26673 [Source:MGI Symbol;Acc:MGI:5477167]	0.176304654	-2.503857533	9.95E-19	2.72E-14	yes
ENSMUSG00000038147	Cd84	CD84 antigen [Source:MGI Symbol;Acc:MGI:1336885]	0.221141088	-2.176960992	1.03E-18	2.83E-14	yes
ENSMUSG00000059213	Ddn	dendrin [Source:MGI Symbol;Acc:MGI:108101]	2.178649237	1.123433941	1.12E-18	3.05E-14	yes
ENSMUSG00000018920	Cxcl16	chemokine (C-X-C motif) ligand 16 [Source:MGI Symbol;Acc:MGI:1932682]	0.172890733	-2.532067552	1.17E-18	3.20E-14	yes
ENSMUSG00000038793	Lefty1	left right determination factor 1 [Source:MGI Symbol;Acc:MGI:107405]	3.472222222	1.795859283	1.22E-18	3.35E-14	yes
ENSMUSG00000004110	Cacna1e	calcium channel, voltage-dependent, R type, alpha 1E subunit [Source:MGI Symbol;Acc:MGI:106217]	2.570694087	1.36215794	1.35E-18	3.70E-14	yes
ENSMUSG00000052087	Rgs14	regulator of G-protein signaling 14 [Source:MGI Symbol;Acc:MGI:1859709]	2.747252747	1.457989644	1.74E-18	4.75E-14	yes
ENSMUSG00000020216	Jsrp1	junctional sarcoplasmic reticulum protein 1 [Source:MGI Symbol;Acc:MGI:1916700]	0.163132137	-2.615887074	1.83E-18	5.01E-14	yes
ENSMUSG00000042686	Jph1	junctophilin 1 [Source:MGI Symbol;Acc:MGI:1891495]	2.409638554	1.268816758	2.12E-18	5.81E-14	yes
ENSMUSG00000092060	Bend4	BEN domain containing 4 [Source:MGI Symbol;Acc:MGI:3648414]	2.469135802	1.304006187	2.49E-18	6.81E-14	yes
ENSMUSG00000034220	Gpc1	glypican 1 [Source:MGI Symbol;Acc:MGI:1194891]	2.118644068	1.083141235	2.49E-18	6.83E-14	yes
ENSMUSG00000008540	Mgst1	microsomal glutathione S-transferase 1 [Source:MGI Symbol;Acc:MGI:1913850]	0.361532899	-1.467801156	2.71E-18	7.41E-14	yes
ENSMUSG00000024529	Lox	lysyl oxidase [Source:MGI Symbol;Acc:MGI:96817]	0.104525975	-3.258066598	2.85E-18	7.82E-14	yes
ENSMUSG00000046546	Fam43a	family with sequence similarity 43, member A [Source:MGI Symbol;Acc:MGI:2676309]	0.411353353	-1.281549893	2.98E-18	8.16E-14	yes
ENSMUSG00000000889	Dbh	dopamine beta hydroxylase [Source:MGI Symbol;Acc:MGI:94864]	0.036034737	-4.794467854	3.06E-18	8.38E-14	yes
ENSMUSG00000006611	Hfe	hemochromatosis [Source:MGI Symbol;Acc:MGI:109191]	0.40371417	-1.308593869	4.06E-18	1.11E-13	yes
ENSMUSG00000075224	Lrrc55	leucine rich repeat containing 55 [Source:MGI Symbol;Acc:MGI:2685197]	0.22568269	-2.147632327	4.73E-18	1.29E-13	yes
ENSMUSG00000048332	Lhfp	lipoma HMGIC fusion partner [Source:MGI Symbol;Acc:MGI:1920048]	0.398089172	-1.328836464	4.83E-18	1.32E-13	yes
ENSMUSG00000024063	Lbh	limb-bud and heart [Source:MGI Symbol;Acc:MGI:1925139]	0.498504487	-1.004321606	5.89E-18	1.61E-13	yes
ENSMUSG00000029762	Akr1b8	aldo-keto reductase family 1, member B8 [Source:MGI Symbol;Acc:MGI:107673]	0.179726815	-2.47612242	6.62E-18	1.81E-13	yes
ENSMUSG00000032878	Ccdc85a	coiled-coil domain containing 85A [Source:MGI Symbol;Acc:MGI:2445069]	2.192982456	1.13289427	6.75E-18	1.85E-13	yes
ENSMUSG00000036256	Igfbp7	insulin-like growth factor binding protein 7 [Source:MGI Symbol;Acc:MGI:1352480]	0.324149109	-1.625270489	6.86E-18	1.88E-13	yes
ENSMUSG00000031750	Il34	interleukin 34 [Source:MGI Symbol;Acc:MGI:1923777]	2.277904328	1.187707155	6.92E-18	1.89E-13	yes
ENSMUSG00000047407	Tgif1	TGFB-induced factor homeobox 1 [Source:MGI Symbol;Acc:MGI:1194497]	0.22172949	-2.173127433	7.04E-18	1.93E-13	yes
ENSMUSG00000069306	Hist1h4m	histone cluster 1, H4m [Source:MGI Symbol;Acc:MGI:2448441]	0.15755475	-2.666074843	7.68E-18	2.10E-13	yes
ENSMUSG00000031273	Col4a6	collagen, type IV, alpha 6 [Source:MGI Symbol;Acc:MGI:2152695]	0.162179695	-2.624334889	8.95E-18	2.45E-13	yes
ENSMUSG00000034295	Fhod3	formin homology 2 domain containing 3 [Source:MGI Symbol;Acc:MGI:1925847]	0.211461197	-2.241535142	8.97E-18	2.46E-13	yes
ENSMUSG00000097683	Gm26644	predicted gene, 26644 [Source:MGI Symbol;Acc:MGI:5477138]	4.587155963	2.19759996	9.29E-18	2.54E-13	yes
ENSMUSG00000053113	Socs3	suppressor of cytokine signaling 3 [Source:MGI Symbol;Acc:MGI:1201791]	0.140449438	-2.831877241	1.40E-17	3.83E-13	yes
ENSMUSG00000039252	Lgi2	leucine-rich repeat LGI family, member 2 [Source:MGI Symbol;Acc:MGI:2180196]	0.062235499	-4.006118461	1.45E-17	3.97E-13	yes
ENSMUSG00000007888	Crlf1	cytokine receptor-like factor 1 [Source:MGI Symbol;Acc:MGI:1340030]	3.367003367	1.751465164	1.47E-17	4.03E-13	yes
ENSMUSG00000050063	Klk6	kallikrein related-peptidase 6 [Source:MGI Symbol;Acc:MGI:1343166]	0.054692627	-4.192509819	1.53E-17	4.19E-13	yes
ENSMUSG00000027015	Cybrd1	cytochrome b reductase 1 [Source:MGI Symbol;Acc:MGI:2654575]	0.321027287	-1.639232163	1.55E-17	4.25E-13	yes
ENSMUSG00000025492	Ifitm3	interferon induced transmembrane protein 3 [Source:MGI Symbol;Acc:MGI:1913391]	0.236910685	-2.077584829	1.56E-17	4.28E-13	yes
ENSMUSG00000022212	Cpne6	copine VI [Source:MGI Symbol;Acc:MGI:1334445]	2.450980392	1.293358943	1.57E-17	4.29E-13	yes
ENSMUSG00000026077	Npas2	neuronal PAS domain protein 2 [Source:MGI Symbol;Acc:MGI:109232]	0.394166338	-1.343123519	1.58E-17	4.33E-13	yes
ENSMUSG00000046743	Fat4	FAT atypical cadherin 4 [Source:MGI Symbol;Acc:MGI:3045256]	2.680965147	1.422752464	1.95E-17	5.33E-13	yes
ENSMUSG00000028527	Ak4	adenylate kinase 4 [Source:MGI Symbol;Acc:MGI:87979]	2.164502165	1.114035243	1.98E-17	5.42E-13	yes
ENSMUSG00000001435	Col18a1	collagen, type XVIII, alpha 1 [Source:MGI Symbol;Acc:MGI:88451]	0.308546745	-1.696439021	2.15E-17	5.88E-13	yes
ENSMUSG00000001918	Slc1a5	solute carrier family 1 (neutral amino acid transporter), member 5 [Source:MGI Symbol;Acc:MGI:105305]	0.159591446	-2.64754477	2.23E-17	6.10E-13	yes
ENSMUSG00000032554	Trf	transferrin [Source:MGI Symbol;Acc:MGI:98821]	0.411184211	-1.282143229	2.26E-17	6.20E-13	yes
ENSMUSG00000000693	Loxl3	lysyl oxidase-like 3 [Source:MGI Symbol;Acc:MGI:1337004]	0.372439479	-1.424922088	2.49E-17	6.81E-13	yes
ENSMUSG00000026879	Gsn	gelsolin [Source:MGI Symbol;Acc:MGI:95851]	0.395100751	-1.339707507	2.72E-17	7.45E-13	yes
ENSMUSG00000004266	Ptpn6	protein tyrosine phosphatase, non-receptor type 6 [Source:MGI Symbol;Acc:MGI:96055]	0.263921879	-1.92181714	3.78E-17	1.04E-12	yes
ENSMUSG00000041957	Pkp2	plakophilin 2 [Source:MGI Symbol;Acc:MGI:1914701]	3.125	1.64385619	3.91E-17	1.07E-12	yes
ENSMUSG00000079415	Cntf	ciliary neurotrophic factor [Source:MGI Symbol;Acc:MGI:88439]	0.14744913	-2.761710784	4.12E-17	1.13E-12	yes
ENSMUSG00000110148	5830408C22Rik	RIKEN cDNA 5830408C22 gene [Source:MGI Symbol;Acc:MGI:1921994]	0.228885328	-2.127303106	4.35E-17	1.19E-12	yes
ENSMUSG00000034947	Tmem106a	transmembrane protein 106A [Source:MGI Symbol;Acc:MGI:1922056]	0.19896538	-2.329410671	4.47E-17	1.22E-12	yes
ENSMUSG00000035486	Plk5	polo-like kinase 5 [Source:MGI Symbol;Acc:MGI:3026984]	2.93255132	1.552156356	4.63E-17	1.27E-12	yes
ENSMUSG00000040640	Erc2	ELKS/RAB6-interacting/CAST family member 2 [Source:MGI Symbol;Acc:MGI:1098749]	2.392344498	1.258425153	4.73E-17	1.30E-12	yes
ENSMUSG00000059456	Ptk2b	PTK2 protein tyrosine kinase 2 beta [Source:MGI Symbol;Acc:MGI:104908]	2.481389578	1.311148256	4.79E-17	1.31E-12	yes
ENSMUSG00000036782	Klhl13	kelch-like 13 [Source:MGI Symbol;Acc:MGI:1914705]	0.263296472	-1.925239905	4.88E-17	1.34E-12	yes
ENSMUSG00000045114	Prrt2	proline-rich transmembrane protein 2 [Source:MGI Symbol;Acc:MGI:1916267]	2.155172414	1.10780329	5.43E-17	1.49E-12	yes
ENSMUSG00000056880	Gadl1	glutamate decarboxylase-like 1 [Source:MGI Symbol;Acc:MGI:1920998]	0.108530497	-3.203827598	5.67E-17	1.55E-12	yes
ENSMUSG00000006519	Cyba	cytochrome b-245, alpha polypeptide [Source:MGI Symbol;Acc:MGI:1316658]	0.276625173	-1.853995647	5.73E-17	1.57E-12	yes
ENSMUSG00000002997	Prkar2b	protein kinase, cAMP dependent regulatory, type II beta [Source:MGI Symbol;Acc:MGI:97760]	0.314267756	-1.669933836	5.87E-17	1.61E-12	yes
ENSMUSG00000029484	Anxa3	annexin A3 [Source:MGI Symbol;Acc:MGI:1201378]	0.38595137	-1.373509016	5.92E-17	1.62E-12	yes
ENSMUSG00000064247	Plcxd1	phosphatidylinositol-specific phospholipase C, X domain containing 1 [Source:MGI Symbol;Acc:MGI:2685422]	0.367511944	-1.444136957	6.49E-17	1.78E-12	yes
ENSMUSG00000049649	Gpr3	G-protein coupled receptor 3 [Source:MGI Symbol;Acc:MGI:101908]	0.359971202	-1.474046599	6.53E-17	1.79E-12	yes
ENSMUSG00000040659	Efhd2	EF hand domain containing 2 [Source:MGI Symbol;Acc:MGI:106504]	0.431220354	-1.21350282	6.65E-17	1.82E-12	yes
ENSMUSG00000007041	Clic1	chloride intracellular channel 1 [Source:MGI Symbol;Acc:MGI:2148924]	0.398883127	-1.325961996	6.71E-17	1.84E-12	yes
ENSMUSG00000026395	Ptprc	protein tyrosine phosphatase, receptor type, C [Source:MGI Symbol;Acc:MGI:97810]	0.236910685	-2.077584829	7.55E-17	2.07E-12	yes
ENSMUSG00000096883	Shisa8	shisa family member 8 [Source:MGI Symbol;Acc:MGI:2146080]	0.180635838	-2.468843943	7.68E-17	2.10E-12	yes
ENSMUSG00000022114	Spry2	sprouty homolog 2 (Drosophila) [Source:MGI Symbol;Acc:MGI:1345138]	0.4995005	-1.001441974	7.78E-17	2.13E-12	yes
ENSMUSG00000021676	Iqgap2	IQ motif containing GTPase activating protein 2 [Source:MGI Symbol;Acc:MGI:2449975]	3.448275862	1.785875195	7.84E-17	2.15E-12	yes
ENSMUSG00000050248	Evc2	EvC ciliary complex subunit 2 [Source:MGI Symbol;Acc:MGI:1915775]	2.493765586	1.318325858	8.69E-17	2.38E-12	yes
ENSMUSG00000034098	Fstl5	follistatin-like 5 [Source:MGI Symbol;Acc:MGI:2442179]	2.202643172	1.139235797	9.98E-17	2.73E-12	yes
ENSMUSG00000022883	Robo1	roundabout guidance receptor 1 [Source:MGI Symbol;Acc:MGI:1274781]	2.747252747	1.457989644	1.02E-16	2.80E-12	yes
ENSMUSG00000028360	Slc44a5	solute carrier family 44, member 5 [Source:MGI Symbol;Acc:MGI:3035141]	2.638522427	1.399730246	1.04E-16	2.84E-12	yes
ENSMUSG00000028459	Cd72	CD72 antigen [Source:MGI Symbol;Acc:MGI:88345]	0.101081573	-3.306408077	1.05E-16	2.86E-12	yes
ENSMUSG00000028865	Cd164l2	CD164 sialomucin-like 2 [Source:MGI Symbol;Acc:MGI:1916905]	0.27173913	-1.879705766	1.10E-16	3.02E-12	yes
ENSMUSG00000022491	Glycam1	glycosylation dependent cell adhesion molecule 1 [Source:MGI Symbol;Acc:MGI:95759]	0.068217477	-3.873714785	1.14E-16	3.11E-12	yes
ENSMUSG00000107985	Gm44160	predicted gene, 44160 [Source:MGI Symbol;Acc:MGI:5690552]	14.49275362	3.857259828	1.26E-16	3.45E-12	yes
ENSMUSG00000022637	Cblb	Casitas B-lineage lymphoma b [Source:MGI Symbol;Acc:MGI:2146430]	2.380952381	1.251538767	1.33E-16	3.64E-12	yes
ENSMUSG00000044847	Lsm11	U7 snRNP-specific Sm-like protein LSM11 [Source:MGI Symbol;Acc:MGI:1919540]	2.525252525	1.336427665	1.50E-16	4.11E-12	yes
ENSMUSG00000033717	Adra2a	adrenergic receptor, alpha 2a [Source:MGI Symbol;Acc:MGI:87934]	0.298864316	-1.742437445	1.68E-16	4.59E-12	yes
ENSMUSG00000022197	Pdzd2	PDZ domain containing 2 [Source:MGI Symbol;Acc:MGI:1922394]	0.451875282	-1.146003451	1.70E-16	4.65E-12	yes
ENSMUSG00000062991	Nrg1	neuregulin 1 [Source:MGI Symbol;Acc:MGI:96083]	0.246974562	-2.017565643	1.76E-16	4.83E-12	yes
ENSMUSG00000026335	Pam	peptidylglycine alpha-amidating monooxygenase [Source:MGI Symbol;Acc:MGI:97475]	0.308832613	-1.695102986	1.82E-16	4.99E-12	yes
ENSMUSG00000031995	St14	suppression of tumorigenicity 14 (colon carcinoma) [Source:MGI Symbol;Acc:MGI:1338881]	0.163505559	-2.612588407	1.85E-16	5.08E-12	yes
ENSMUSG00000026156	B3gat2	beta-1,3-glucuronyltransferase 2 (glucuronosyltransferase S) [Source:MGI Symbol;Acc:MGI:2389490]	2.150537634	1.104697379	1.88E-16	5.15E-12	yes
ENSMUSG00000107132	Gm15997	predicted gene 15997 [Source:MGI Symbol;Acc:MGI:3805557]	0.036776875	-4.765057305	1.91E-16	5.23E-12	yes
ENSMUSG00000019230	Lhx9	LIM homeobox protein 9 [Source:MGI Symbol;Acc:MGI:1316721]	3.891050584	1.960159735	2.30E-16	6.28E-12	yes
ENSMUSG00000038463	Olfml2b	olfactomedin-like 2B [Source:MGI Symbol;Acc:MGI:2443310]	2.754820937	1.461958547	2.31E-16	6.33E-12	yes
ENSMUSG00000058715	Fcer1g	Fc receptor, IgE, high affinity I, gamma polypeptide [Source:MGI Symbol;Acc:MGI:95496]	0.253292806	-1.98112199	2.34E-16	6.42E-12	yes
ENSMUSG00000028626	Col9a2	collagen, type IX, alpha 2 [Source:MGI Symbol;Acc:MGI:88466]	0.358294518	-1.480782124	2.39E-16	6.53E-12	yes
ENSMUSG00000064293	Cntn4	contactin 4 [Source:MGI Symbol;Acc:MGI:1095737]	0.492368291	-1.02219024	2.40E-16	6.57E-12	yes
ENSMUSG00000030450	Oca2	oculocutaneous albinism II [Source:MGI Symbol;Acc:MGI:97454]	0.125266191	-2.996931011	2.51E-16	6.86E-12	yes
ENSMUSG00000035273	Hpse	heparanase [Source:MGI Symbol;Acc:MGI:1343124]	0.03059133	-5.030733339	2.63E-16	7.19E-12	yes
ENSMUSG00000020080	Hkdc1	hexokinase domain containing 1 [Source:MGI Symbol;Acc:MGI:2384910]	0.355366027	-1.492622329	2.69E-16	7.37E-12	yes
ENSMUSG00000103441	7530428D23Rik	RIKEN cDNA 7530428D23 gene [Source:MGI Symbol;Acc:MGI:2442162]	0.062038588	-4.010690339	2.72E-16	7.45E-12	yes
ENSMUSG00000026834	Acvr1c	activin A receptor, type IC [Source:MGI Symbol;Acc:MGI:2661081]	0.277469478	-1.849599011	3.32E-16	9.10E-12	yes
ENSMUSG00000079022	Col22a1	collagen, type XXII, alpha 1 [Source:MGI Symbol;Acc:MGI:1916950]	0.24230676	-2.045093438	3.76E-16	1.03E-11	yes
ENSMUSG00000039013	Siglecf	sialic acid binding Ig-like lectin F [Source:MGI Symbol;Acc:MGI:2681107]	0.178571429	-2.485426827	3.90E-16	1.07E-11	yes
ENSMUSG00000020524	Gria1	glutamate receptor, ionotropic, AMPA1 (alpha 1) [Source:MGI Symbol;Acc:MGI:95808]	2.512562814	1.329159664	4.02E-16	1.10E-11	yes
ENSMUSG00000026668	Ucma	upper zone of growth plate and cartilage matrix associated [Source:MGI Symbol;Acc:MGI:1915777]	0.234907212	-2.08983709	4.31E-16	1.18E-11	yes
ENSMUSG00000044811	Cd300c2	CD300C molecule 2 [Source:MGI Symbol;Acc:MGI:2153249]	0.237642586	-2.073134705	4.39E-16	1.20E-11	yes
ENSMUSG00000024064	Galnt14	UDP-N-acetyl-alpha-D-galactosamine:polypeptide N-acetylgalactosaminyltransferase 14 [Source:MGI Symbol;Acc:MGI:1918935]	0.430107527	-1.217230716	4.52E-16	1.24E-11	yes
ENSMUSG00000030956	Fam53b	family with sequence similarity 53, member B [Source:MGI Symbol;Acc:MGI:1925188]	0.488042948	-1.034919984	4.77E-16	1.30E-11	yes
ENSMUSG00000071604	Fam189a2	family with sequence similarity 189, member A2 [Source:MGI Symbol;Acc:MGI:2685813]	0.434971727	-1.201006466	4.81E-16	1.32E-11	yes
ENSMUSG00000020810	Cygb	cytoglobin [Source:MGI Symbol;Acc:MGI:2149481]	2.197802198	1.13606155	4.83E-16	1.32E-11	yes
ENSMUSG00000035105	Egln3	egl-9 family hypoxia-inducible factor 3 [Source:MGI Symbol;Acc:MGI:1932288]	0.409165303	-1.289244285	5.05E-16	1.38E-11	yes
ENSMUSG00000023367	Tmem176a	transmembrane protein 176A [Source:MGI Symbol;Acc:MGI:1913308]	0.439174352	-1.187134291	5.11E-16	1.40E-11	yes
ENSMUSG00000030579	Tyrobp	TYRO protein tyrosine kinase binding protein [Source:MGI Symbol;Acc:MGI:1277211]	0.239923225	-2.059355278	5.47E-16	1.50E-11	yes
ENSMUSG00000024907	Gal	galanin [Source:MGI Symbol;Acc:MGI:95637]	0.177116543	-2.497229129	5.73E-16	1.57E-11	yes
ENSMUSG00000029822	Osbpl3	oxysterol binding protein-like 3 [Source:MGI Symbol;Acc:MGI:1918970]	0.449034576	-1.155101558	5.82E-16	1.59E-11	yes
ENSMUSG00000069833	Ahnak	AHNAK nucleoprotein (desmoyokin) [Source:MGI Symbol;Acc:MGI:1316648]	0.439947206	-1.184597684	6.06E-16	1.66E-11	yes
ENSMUSG00000022148	Fyb	FYN binding protein [Source:MGI Symbol;Acc:MGI:1346327]	0.310173697	-1.688851744	6.12E-16	1.67E-11	yes
ENSMUSG00000040631	Dok4	docking protein 4 [Source:MGI Symbol;Acc:MGI:2148865]	2.257336343	1.174621396	7.28E-16	1.99E-11	yes
ENSMUSG00000023905	Tnfrsf12a	tumor necrosis factor receptor superfamily, member 12a [Source:MGI Symbol;Acc:MGI:1351484]	0.238606538	-2.067294521	7.69E-16	2.10E-11	yes
ENSMUSG00000038065	Mturn	maturin, neural progenitor differentiation regulator homolog (Xenopus) [Source:MGI Symbol;Acc:MGI:1915485]	2.066115702	1.046921047	7.95E-16	2.18E-11	yes
ENSMUSG00000026117	Zap70	zeta-chain (TCR) associated protein kinase [Source:MGI Symbol;Acc:MGI:99613]	3.184713376	1.671163536	8.00E-16	2.19E-11	yes
ENSMUSG00000039004	Bmp6	bone morphogenetic protein 6 [Source:MGI Symbol;Acc:MGI:88182]	0.266595575	-1.907275263	8.02E-16	2.20E-11	yes
ENSMUSG00000089929	Bcl2a1b	B cell leukemia/lymphoma 2 related protein A1b [Source:MGI Symbol;Acc:MGI:1278326]	0.143369176	-2.802193217	8.81E-16	2.41E-11	yes
ENSMUSG00000033722	BC034090	cDNA sequence BC034090 [Source:MGI Symbol;Acc:MGI:2672904]	0.325520833	-1.619178216	9.10E-16	2.49E-11	yes
ENSMUSG00000030592	Ryr1	ryanodine receptor 1, skeletal muscle [Source:MGI Symbol;Acc:MGI:99659]	2.958579882	1.564904848	9.18E-16	2.51E-11	yes
ENSMUSG00000046593	Tmem215	transmembrane protein 215 [Source:MGI Symbol;Acc:MGI:2444167]	3.968253968	1.988504361	9.49E-16	2.60E-11	yes
ENSMUSG00000026062	Slc9a2	solute carrier family 9 (sodium/hydrogen exchanger), member 2 [Source:MGI Symbol;Acc:MGI:105075]	3.344481605	1.74178261	9.54E-16	2.61E-11	yes
ENSMUSG00000025089	Gfra1	glial cell line derived neurotrophic factor family receptor alpha 1 [Source:MGI Symbol;Acc:MGI:1100842]	0.321233537	-1.638305577	9.72E-16	2.66E-11	yes
ENSMUSG00000054196	Cthrc1	collagen triple helix repeat containing 1 [Source:MGI Symbol;Acc:MGI:1915838]	0.240789791	-2.054153872	1.01E-15	2.75E-11	yes
ENSMUSG00000032500	Dclk3	doublecortin-like kinase 3 [Source:MGI Symbol;Acc:MGI:3039580]	2.369668246	1.244685096	1.07E-15	2.93E-11	yes
ENSMUSG00000101334	1700028M03Rik	RIKEN cDNA 1700028M03 gene [Source:MGI Symbol;Acc:MGI:1916710]	0.011128298	-6.489623212	1.08E-15	2.96E-11	yes
ENSMUSG00000031548	Sfrp1	secreted frizzled-related protein 1 [Source:MGI Symbol;Acc:MGI:892014]	0.27578599	-1.858378925	1.12E-15	3.05E-11	yes
ENSMUSG00000024909	Efemp2	epidermal growth factor-containing fibulin-like extracellular matrix protein 2 [Source:MGI Symbol;Acc:MGI:1891209]	0.452079566	-1.145351386	1.16E-15	3.17E-11	yes
ENSMUSG00000026177	Slc11a1	solute carrier family 11 (proton-coupled divalent metal ion transporters), member 1 [Source:MGI Symbol;Acc:MGI:1345275]	0.242013553	-2.046840254	1.20E-15	3.28E-11	yes
ENSMUSG00000028971	Cort	cortistatin [Source:MGI Symbol;Acc:MGI:109538]	3.289473684	1.717856771	1.26E-15	3.45E-11	yes
ENSMUSG00000021242	Npc2	Niemann-Pick type C2 [Source:MGI Symbol;Acc:MGI:1915213]	0.491883915	-1.023610215	1.34E-15	3.67E-11	yes
ENSMUSG00000059810	Rgs3	regulator of G-protein signaling 3 [Source:MGI Symbol;Acc:MGI:1354734]	0.436681223	-1.195347598	1.34E-15	3.68E-11	yes
ENSMUSG00000009356	Lpo	lactoperoxidase [Source:MGI Symbol;Acc:MGI:1923363]	0.137419266	-2.863343811	1.60E-15	4.38E-11	yes
ENSMUSG00000005958	Ephb3	Eph receptor B3 [Source:MGI Symbol;Acc:MGI:104770]	2.392344498	1.258425153	1.60E-15	4.39E-11	yes
ENSMUSG00000021478	Drd1	dopamine receptor D1 [Source:MGI Symbol;Acc:MGI:99578]	0.250941029	-1.994579724	1.69E-15	4.62E-11	yes
ENSMUSG00000079592	C1qtnf5	C1q and tumor necrosis factor related protein 5 [Source:MGI Symbol;Acc:MGI:2385958]	0.413393964	-1.274410769	1.85E-15	5.07E-11	yes
ENSMUSG00000021313	Ryr2	ryanodine receptor 2, cardiac [Source:MGI Symbol;Acc:MGI:99685]	2.02020202	1.01449957	1.88E-15	5.15E-11	yes
ENSMUSG00000020436	Gabrg2	gamma-aminobutyric acid (GABA) A receptor, subunit gamma 2 [Source:MGI Symbol;Acc:MGI:95623]	0.25793139	-1.954940735	1.95E-15	5.34E-11	yes
ENSMUSG00000036570	Fxyd1	FXYD domain-containing ion transport regulator 1 [Source:MGI Symbol;Acc:MGI:1889273]	0.315556958	-1.66402766	1.98E-15	5.42E-11	yes
ENSMUSG00000020241	Col6a2	collagen, type VI, alpha 2 [Source:MGI Symbol;Acc:MGI:88460]	0.326904217	-1.613060107	2.02E-15	5.52E-11	yes
ENSMUSG00000044468	Fam46c	family with sequence similarity 46, member C [Source:MGI Symbol;Acc:MGI:1921895]	0.250941029	-1.994579724	2.05E-15	5.62E-11	yes
ENSMUSG00000027195	Hsd17b12	hydroxysteroid (17-beta) dehydrogenase 12 [Source:MGI Symbol;Acc:MGI:1926967]	0.41356493	-1.273814245	2.33E-15	6.37E-11	yes
ENSMUSG00000020607	Fam84a	family with sequence similarity 84, member A [Source:MGI Symbol;Acc:MGI:2145011]	2.123142251	1.086201035	2.36E-15	6.47E-11	yes
ENSMUSG00000033685	Ucp2	uncoupling protein 2 (mitochondrial, proton carrier) [Source:MGI Symbol;Acc:MGI:109354]	0.366032211	-1.449957484	2.39E-15	6.54E-11	yes
ENSMUSG00000043456	Zfp536	zinc finger protein 536 [Source:MGI Symbol;Acc:MGI:1926102]	0.327011118	-1.612588407	2.58E-15	7.06E-11	yes
ENSMUSG00000028909	Ptpru	protein tyrosine phosphatase, receptor type, U [Source:MGI Symbol;Acc:MGI:1321151]	2.34741784	1.231074664	2.76E-15	7.55E-11	yes
ENSMUSG00000022912	Pros1	protein S (alpha) [Source:MGI Symbol;Acc:MGI:1095733]	0.362450163	-1.464145457	2.85E-15	7.80E-11	yes
ENSMUSG00000016995	Matn4	matrilin 4 [Source:MGI Symbol;Acc:MGI:1328314]	0.482392668	-1.051720116	2.90E-15	7.94E-11	yes
ENSMUSG00000032087	Dscaml1	DS cell adhesion molecule like 1 [Source:MGI Symbol;Acc:MGI:2150309]	2.283105023	1.190997225	3.03E-15	8.29E-11	yes
ENSMUSG00000040552	C3ar1	complement component 3a receptor 1 [Source:MGI Symbol;Acc:MGI:1097680]	0.224014337	-2.158337027	3.17E-15	8.68E-11	yes
ENSMUSG00000045679	Pqlc3	PQ loop repeat containing [Source:MGI Symbol;Acc:MGI:2444067]	0.230786984	-2.115366237	3.36E-15	9.21E-11	yes
ENSMUSG00000037060	Prkcdbp	protein kinase C, delta binding protein [Source:MGI Symbol;Acc:MGI:1923422]	0.469263257	-1.091530593	3.45E-15	9.43E-11	yes
ENSMUSG00000028223	Decr1	2,4-dienoyl CoA reductase 1, mitochondrial [Source:MGI Symbol;Acc:MGI:1914710]	0.483325278	-1.048933645	3.78E-15	1.04E-10	yes
ENSMUSG00000024736	Tmem132a	transmembrane protein 132A [Source:MGI Symbol;Acc:MGI:2147810]	0.411692054	-1.28036249	3.86E-15	1.06E-10	yes
ENSMUSG00000038521	C1s1	complement component 1, s subcomponent 1 [Source:MGI Symbol;Acc:MGI:1355312]	0.232396003	-2.10534284	3.87E-15	1.06E-10	yes
ENSMUSG00000086709	Gm16263	predicted gene 16263 [Source:MGI Symbol;Acc:MGI:3826536]	4.62962963	2.210896782	3.99E-15	1.09E-10	yes
ENSMUSG00000031212	Pgr15l	G protein-coupled receptor 15-like [Source:MGI Symbol;Acc:MGI:2676330]	0.035165453	-4.829697369	4.21E-15	1.15E-10	yes
ENSMUSG00000033053	1700028P14Rik	RIKEN cDNA 1700028P14 gene [Source:MGI Symbol;Acc:MGI:1914733]	0.288517023	-1.793271654	4.31E-15	1.18E-10	yes
ENSMUSG00000000290	Itgb2	integrin beta 2 [Source:MGI Symbol;Acc:MGI:96611]	0.317863954	-1.653518671	4.35E-15	1.19E-10	yes
ENSMUSG00000084890	A830036E02Rik	RIKEN cDNA A830036E02 gene [Source:MGI Symbol;Acc:MGI:3686876]	0.276854928	-1.852797893	4.86E-15	1.33E-10	yes
ENSMUSG00000032556	Bfsp2	beaded filament structural protein 2, phakinin [Source:MGI Symbol;Acc:MGI:1333828]	0.415973378	-1.265436896	5.03E-15	1.38E-10	yes
ENSMUSG00000032577	Mapkapk3	mitogen-activated protein kinase-activated protein kinase 3 [Source:MGI Symbol;Acc:MGI:2143163]	0.270416441	-1.886745225	5.58E-15	1.53E-10	yes
ENSMUSG00000046768	Rhoj	ras homolog family member J [Source:MGI Symbol;Acc:MGI:1931551]	0.318572794	-1.650305029	5.74E-15	1.57E-10	yes
ENSMUSG00000105076	A930003O13Rik	RIKEN cDNA A930003O13 gene [Source:MGI Symbol;Acc:MGI:3612704]	0.129198966	-2.952333566	5.86E-15	1.61E-10	yes
ENSMUSG00000006219	Fblim1	filamin binding LIM protein 1 [Source:MGI Symbol;Acc:MGI:1921452]	0.238663484	-2.066950244	6.07E-15	1.66E-10	yes
ENSMUSG00000041736	Tspo	translocator protein [Source:MGI Symbol;Acc:MGI:88222]	0.319897633	-1.644317778	6.32E-15	1.73E-10	yes
ENSMUSG00000027955	Fam198b	family with sequence similarity 198, member B [Source:MGI Symbol;Acc:MGI:1915909]	0.245941958	-2.023610215	6.88E-15	1.88E-10	yes
ENSMUSG00000110358	Gm45318	predicted gene 45318 [Source:MGI Symbol;Acc:MGI:5791154]	0.082149018	-3.605612855	7.10E-15	1.94E-10	yes
ENSMUSG00000038292	Ccdc155	coiled-coil domain containing 155 [Source:MGI Symbol;Acc:MGI:2687329]	0.283125708	-1.820485343	7.21E-15	1.97E-10	yes
ENSMUSG00000013707	Tnfaip8l2	tumor necrosis factor, alpha-induced protein 8-like 2 [Source:MGI Symbol;Acc:MGI:1917019]	0.297265161	-1.750177706	7.35E-15	2.01E-10	yes
ENSMUSG00000060890	Arr3	arrestin 3, retinal [Source:MGI Symbol;Acc:MGI:2159617]	0.021136734	-5.56410375	7.56E-15	2.07E-10	yes
ENSMUSG00000027919	Lce1g	late cornified envelope 1G [Source:MGI Symbol;Acc:MGI:1913445]	0.002547829	-8.616515762	7.88E-15	2.16E-10	yes
ENSMUSG00000029135	Fosl2	fos-like antigen 2 [Source:MGI Symbol;Acc:MGI:102858]	0.278396437	-1.84478735	8.12E-15	2.22E-10	yes
ENSMUSG00000051323	Pcdh19	protocadherin 19 [Source:MGI Symbol;Acc:MGI:2685563]	2.923976608	1.54793177	8.99E-15	2.46E-10	yes
ENSMUSG00000044938	Klhl31	kelch-like 31 [Source:MGI Symbol;Acc:MGI:3045305]	0.011306589	-6.466692369	9.35E-15	2.56E-10	yes
ENSMUSG00000056598	Drc3	dynein regulatory complex subunit 3 [Source:MGI Symbol;Acc:MGI:1921915]	0.382555471	-1.386259141	9.47E-15	2.59E-10	yes
ENSMUSG00000070866	Zfp804a	zinc finger protein 804A [Source:MGI Symbol;Acc:MGI:2442949]	0.308071473	-1.698663	9.49E-15	2.60E-10	yes
ENSMUSG00000107585	3300002P13Rik	RIKEN cDNA 3300002P13 gene [Source:MGI Symbol;Acc:MGI:1917480]	3.012048193	1.590744853	9.76E-15	2.67E-10	yes
ENSMUSG00000057715	A830018L16Rik	RIKEN cDNA A830018L16 gene [Source:MGI Symbol;Acc:MGI:2444149]	2.057613169	1.040971781	1.00E-14	2.74E-10	yes
ENSMUSG00000029759	Pon3	paraoxonase 3 [Source:MGI Symbol;Acc:MGI:106686]	0.220022002	-2.184280294	1.02E-14	2.79E-10	yes
ENSMUSG00000047369	Dnah14	dynein, axonemal, heavy chain 14 [Source:MGI Symbol;Acc:MGI:2444525]	0.127080951	-2.976180308	1.24E-14	3.39E-10	yes
ENSMUSG00000047686	Zcchc5	zinc finger, CCHC domain containing 5 [Source:MGI Symbol;Acc:MGI:2685221]	8.333333333	3.058893689	1.27E-14	3.48E-10	yes
ENSMUSG00000036523	Greb1	gene regulated by estrogen in breast cancer protein [Source:MGI Symbol;Acc:MGI:2149712]	0.094232944	-3.407624676	1.36E-14	3.72E-10	yes
ENSMUSG00000041482	Piezo2	piezo-type mechanosensitive ion channel component 2 [Source:MGI Symbol;Acc:MGI:1918781]	0.176522507	-2.502075956	1.42E-14	3.90E-10	yes
ENSMUSG00000018381	Abi3	ABI gene family, member 3 [Source:MGI Symbol;Acc:MGI:1913860]	0.358551452	-1.479747934	1.62E-14	4.43E-10	yes
ENSMUSG00000052688	Rab7b	RAB7B, member RAS oncogene family [Source:MGI Symbol;Acc:MGI:2442295]	0.238549618	-2.067638717	1.63E-14	4.47E-10	yes
ENSMUSG00000097929	Tunar	Tcl1 upstream neural differentiation associated RNA [Source:MGI Symbol;Acc:MGI:1917202]	0.289519398	-1.788268083	1.65E-14	4.53E-10	yes
ENSMUSG00000035275	Raver2	ribonucleoprotein, PTB-binding 2 [Source:MGI Symbol;Acc:MGI:2443623]	2.164502165	1.114035243	1.78E-14	4.87E-10	yes
ENSMUSG00000015745	Plekho1	pleckstrin homology domain containing, family O member 1 [Source:MGI Symbol;Acc:MGI:1914470]	0.471920717	-1.083383588	1.85E-14	5.07E-10	yes
ENSMUSG00000004105	Angptl2	angiopoietin-like 2 [Source:MGI Symbol;Acc:MGI:1347002]	0.312304809	-1.678973308	1.89E-14	5.19E-10	yes
ENSMUSG00000053930	Shisa6	shisa family member 6 [Source:MGI Symbol;Acc:MGI:2685725]	3.584229391	1.841662973	2.03E-14	5.55E-10	yes
ENSMUSG00000059089	Fcgr4	Fc receptor, IgG, low affinity IV [Source:MGI Symbol;Acc:MGI:2179523]	0.090203861	-3.470667008	2.06E-14	5.64E-10	yes
ENSMUSG00000018634	Crhr1	corticotropin releasing hormone receptor 1 [Source:MGI Symbol;Acc:MGI:88498]	0.28192839	-1.82659933	2.06E-14	5.64E-10	yes
ENSMUSG00000051243	Islr2	immunoglobulin superfamily containing leucine-rich repeat 2 [Source:MGI Symbol;Acc:MGI:2444277]	2.457002457	1.2968993	2.10E-14	5.74E-10	yes
ENSMUSG00000036273	Lrrk2	leucine-rich repeat kinase 2 [Source:MGI Symbol;Acc:MGI:1913975]	0.358937545	-1.478195258	2.24E-14	6.14E-10	yes
ENSMUSG00000085025	Gm13715	predicted gene 13715 [Source:MGI Symbol;Acc:MGI:3650277]	0.002917979	-8.420815011	2.34E-14	6.40E-10	yes
ENSMUSG00000091762	Gm3191	predicted gene 3191 [Source:MGI Symbol;Acc:MGI:3781370]	0.010019237	-6.641083553	2.66E-14	7.27E-10	yes
ENSMUSG00000028004	Npy2r	neuropeptide Y receptor Y2 [Source:MGI Symbol;Acc:MGI:108418]	3.246753247	1.698997744	2.81E-14	7.69E-10	yes
ENSMUSG00000004552	Ctse	cathepsin E [Source:MGI Symbol;Acc:MGI:107361]	0.211954218	-2.238175419	3.10E-14	8.49E-10	yes
ENSMUSG00000044461	Shisa2	shisa family member 2 [Source:MGI Symbol;Acc:MGI:2444716]	2.808988764	1.490050854	3.10E-14	8.49E-10	yes
ENSMUSG00000035681	Kcnc2	potassium voltage gated channel, Shaw-related subfamily, member 2 [Source:MGI Symbol;Acc:MGI:96668]	2.398081535	1.261880711	3.71E-14	1.02E-09	yes
ENSMUSG00000039037	St6galnac5	ST6 (alpha-N-acetyl-neuraminyl-2,3-beta-galactosyl-1,3)-N-acetylgalactosaminide alpha-2,6-sialyltransferase 5 [Source:MGI Symbol;Acc:MGI:1349471]	2.178649237	1.123433941	3.79E-14	1.04E-09	yes
ENSMUSG00000032374	Plod2	procollagen lysine, 2-oxoglutarate 5-dioxygenase 2 [Source:MGI Symbol;Acc:MGI:1347007]	0.390167772	-1.357833479	4.92E-14	1.35E-09	yes
ENSMUSG00000021822	Plau	plasminogen activator, urokinase [Source:MGI Symbol;Acc:MGI:97611]	0.305997552	-1.708407983	5.97E-14	1.63E-09	yes
ENSMUSG00000001020	S100a4	S100 calcium binding protein A4 [Source:MGI Symbol;Acc:MGI:1330282]	0.20321073	-2.298951516	5.97E-14	1.63E-09	yes
ENSMUSG00000048458	Fam212b	family with sequence similarity 212, member B [Source:MGI Symbol;Acc:MGI:1923497]	2.421307506	1.275786313	6.03E-14	1.65E-09	yes
ENSMUSG00000021665	Hexb	hexosaminidase B [Source:MGI Symbol;Acc:MGI:96074]	0.4100041	-1.286289758	6.79E-14	1.86E-09	yes
ENSMUSG00000046607	Hrk	harakiri, BCL2 interacting protein (contains only BH3 domain) [Source:MGI Symbol;Acc:MGI:1201608]	2.577319588	1.365871442	7.11E-14	1.95E-09	yes
ENSMUSG00000071068	Treml2	triggering receptor expressed on myeloid cells-like 2 [Source:MGI Symbol;Acc:MGI:2147038]	0.156421086	-2.676493094	7.23E-14	1.98E-09	yes
ENSMUSG00000021567	Nkd2	naked cuticle 2 homolog (Drosophila) [Source:MGI Symbol;Acc:MGI:1919543]	2.433090024	1.282789701	8.59E-14	2.35E-09	yes
ENSMUSG00000113701	AC121583.1	-	2.242152466	1.164884385	8.88E-14	2.43E-09	yes
ENSMUSG00000031557	Plekha2	pleckstrin homology domain-containing, family A (phosphoinositide binding specific) member 2 [Source:MGI Symbol;Acc:MGI:1928144]	0.392772977	-1.348232419	9.29E-14	2.54E-09	yes
ENSMUSG00000032501	Trib1	tribbles pseudokinase 1 [Source:MGI Symbol;Acc:MGI:2443397]	0.391236307	-1.353887836	1.05E-13	2.87E-09	yes
ENSMUSG00000078816	Prkcg	protein kinase C, gamma [Source:MGI Symbol;Acc:MGI:97597]	2.207505519	1.142417045	1.12E-13	3.06E-09	yes
ENSMUSG00000032359	Ctsh	cathepsin H [Source:MGI Symbol;Acc:MGI:107285]	0.363240102	-1.46100461	1.12E-13	3.07E-09	yes
ENSMUSG00000028532	Cachd1	cache domain containing 1 [Source:MGI Symbol;Acc:MGI:2444177]	2.096436059	1.067938829	1.32E-13	3.61E-09	yes
ENSMUSG00000028749	Pla2g2f	phospholipase A2, group IIF [Source:MGI Symbol;Acc:MGI:1349661]	8.928571429	3.158429363	1.59E-13	4.35E-09	yes
ENSMUSG00000028268	Gbp3	guanylate binding protein 3 [Source:MGI Symbol;Acc:MGI:1926263]	0.225580871	-2.148283363	1.67E-13	4.56E-09	yes
ENSMUSG00000045502	Hcar2	hydroxycarboxylic acid receptor 2 [Source:MGI Symbol;Acc:MGI:1933383]	0.036408651	-4.779574914	1.73E-13	4.72E-09	yes
ENSMUSG00000032122	Slc37a2	solute carrier family 37 (glycerol-3-phosphate transporter), member 2 [Source:MGI Symbol;Acc:MGI:1929693]	0.293772033	-1.767231037	1.76E-13	4.81E-09	yes
ENSMUSG00000074001	Klhl40	kelch-like 40 [Source:MGI Symbol;Acc:MGI:1919580]	0.400641026	-1.319617934	1.79E-13	4.91E-09	yes
ENSMUSG00000020120	Plek	pleckstrin [Source:MGI Symbol;Acc:MGI:1860485]	0.331455088	-1.593114696	1.85E-13	5.05E-09	yes
ENSMUSG00000039058	Ak5	adenylate kinase 5 [Source:MGI Symbol;Acc:MGI:2677491]	2.083333333	1.058893689	1.88E-13	5.16E-09	yes
ENSMUSG00000015850	Adamtsl4	ADAMTS-like 4 [Source:MGI Symbol;Acc:MGI:2389008]	0.352112676	-1.50589093	1.90E-13	5.20E-09	yes
ENSMUSG00000050074	Spink8	serine peptidase inhibitor, Kazal type 8 [Source:MGI Symbol;Acc:MGI:1925959]	5.050505051	2.336427665	2.03E-13	5.56E-09	yes
ENSMUSG00000031387	Renbp	renin binding protein [Source:MGI Symbol;Acc:MGI:105940]	0.276625173	-1.853995647	2.04E-13	5.59E-09	yes
ENSMUSG00000042129	Rassf4	Ras association (RalGDS/AF-6) domain family member 4 [Source:MGI Symbol;Acc:MGI:2386853]	0.367782273	-1.443076151	2.09E-13	5.72E-09	yes
ENSMUSG00000041468	Gpr12	G-protein coupled receptor 12 [Source:MGI Symbol;Acc:MGI:101909]	2.109704641	1.077041036	2.18E-13	5.97E-09	yes
ENSMUSG00000000296	Tpd52l1	tumor protein D52-like 1 [Source:MGI Symbol;Acc:MGI:1298386]	0.33101622	-1.595026184	2.25E-13	6.15E-09	yes
ENSMUSG00000039419	Cntnap2	contactin associated protein-like 2 [Source:MGI Symbol;Acc:MGI:1914047]	2.087682672	1.061902439	2.57E-13	7.05E-09	yes
ENSMUSG00000062232	Rapgef2	Rap guanine nucleotide exchange factor (GEF) 2 [Source:MGI Symbol;Acc:MGI:2659071]	2.083333333	1.058893689	2.59E-13	7.09E-09	yes
ENSMUSG00000048355	Arxes1	adipocyte-related X-chromosome expressed sequence 1 [Source:MGI Symbol;Acc:MGI:1923469]	0.429553265	-1.219091058	2.67E-13	7.32E-09	yes
ENSMUSG00000022483	Col2a1	collagen, type II, alpha 1 [Source:MGI Symbol;Acc:MGI:88452]	0.307597662	-1.700883556	2.75E-13	7.54E-09	yes
ENSMUSG00000024397	Aif1	allograft inflammatory factor 1 [Source:MGI Symbol;Acc:MGI:1343098]	0.292740047	-1.772307975	2.83E-13	7.74E-09	yes
ENSMUSG00000090063	Dlx6os1	distal-less homeobox 6, opposite strand 1 [Source:MGI Symbol;Acc:MGI:2443217]	2.577319588	1.365871442	2.98E-13	8.17E-09	yes
ENSMUSG00000052551	Adarb2	adenosine deaminase, RNA-specific, B2 [Source:MGI Symbol;Acc:MGI:2151118]	2.237136465	1.161653263	3.03E-13	8.30E-09	yes
ENSMUSG00000035673	Sbno2	strawberry notch homolog 2 (Drosophila) [Source:MGI Symbol;Acc:MGI:2448490]	0.493096647	-1.020057652	3.19E-13	8.72E-09	yes
ENSMUSG00000027257	Pacsin3	protein kinase C and casein kinase substrate in neurons 3 [Source:MGI Symbol;Acc:MGI:1891410]	0.41736227	-1.260627908	3.41E-13	9.34E-09	yes
ENSMUSG00000024066	Xdh	xanthine dehydrogenase [Source:MGI Symbol;Acc:MGI:98973]	0.376931775	-1.407624676	3.55E-13	9.71E-09	yes
ENSMUSG00000068154	Insm1	insulinoma-associated 1 [Source:MGI Symbol;Acc:MGI:1859980]	2.89017341	1.531156057	3.77E-13	1.03E-08	yes
ENSMUSG00000030844	Rgs10	regulator of G-protein signalling 10 [Source:MGI Symbol;Acc:MGI:1915115]	0.476871722	-1.068326861	3.97E-13	1.09E-08	yes
ENSMUSG00000051136	Ghsr	growth hormone secretagogue receptor [Source:MGI Symbol;Acc:MGI:2441906]	0.292654375	-1.772730248	4.08E-13	1.12E-08	yes
ENSMUSG00000046215	Rprml	reprimo-like [Source:MGI Symbol;Acc:MGI:2144486]	2.564102564	1.358453971	4.24E-13	1.16E-08	yes
ENSMUSG00000028859	Csf3r	colony stimulating factor 3 receptor (granulocyte) [Source:MGI Symbol;Acc:MGI:1339755]	0.279173646	-1.840765337	4.35E-13	1.19E-08	yes
ENSMUSG00000052504	Epha3	Eph receptor A3 [Source:MGI Symbol;Acc:MGI:99612]	2.645502646	1.40354186	4.86E-13	1.33E-08	yes
ENSMUSG00000045991	Onecut2	one cut domain, family member 2 [Source:MGI Symbol;Acc:MGI:1891408]	5.405405405	2.434402824	5.07E-13	1.39E-08	yes
ENSMUSG00000038676	Ucn	urocortin [Source:MGI Symbol;Acc:MGI:1276123]	0.008934714	-6.806362728	5.39E-13	1.48E-08	yes
ENSMUSG00000032807	Alox12b	arachidonate 12-lipoxygenase, 12R type [Source:MGI Symbol;Acc:MGI:1274782]	3.717472119	1.894321922	5.77E-13	1.58E-08	yes
ENSMUSG00000015133	Lrrk1	leucine-rich repeat kinase 1 [Source:MGI Symbol;Acc:MGI:2142227]	0.334560054	-1.579662897	5.93E-13	1.62E-08	yes
ENSMUSG00000105039	Gm42637	predicted gene 42637 [Source:MGI Symbol;Acc:MGI:5662774]	0.089581654	-3.480652891	6.09E-13	1.67E-08	yes
ENSMUSG00000031880	Rrad	Ras-related associated with diabetes [Source:MGI Symbol;Acc:MGI:1930943]	0.262605042	-1.929033479	6.38E-13	1.75E-08	yes
ENSMUSG00000017009	Sdc4	syndecan 4 [Source:MGI Symbol;Acc:MGI:1349164]	0.480769231	-1.056583528	6.43E-13	1.76E-08	yes
ENSMUSG00000071379	Hpcal1	hippocalcin-like 1 [Source:MGI Symbol;Acc:MGI:1855689]	0.414765657	-1.269631651	6.67E-13	1.83E-08	yes
ENSMUSG00000056752	Dnah9	dynein, axonemal, heavy chain 9 [Source:MGI Symbol;Acc:MGI:1289279]	2.178649237	1.123433941	7.09E-13	1.94E-08	yes
ENSMUSG00000021702	Thbs4	thrombospondin 4 [Source:MGI Symbol;Acc:MGI:1101779]	0.311429461	-1.683022665	7.44E-13	2.04E-08	yes
ENSMUSG00000053279	Aldh1a1	aldehyde dehydrogenase family 1, subfamily A1 [Source:MGI Symbol;Acc:MGI:1353450]	0.382262997	-1.387362541	7.92E-13	2.17E-08	yes
ENSMUSG00000038195	Rilp	Rab interacting lysosomal protein [Source:MGI Symbol;Acc:MGI:2144271]	0.252780586	-1.984042426	8.04E-13	2.20E-08	yes
ENSMUSG00000007617	Homer1	homer scaffolding protein 1 [Source:MGI Symbol;Acc:MGI:1347345]	0.452488688	-1.14404637	8.75E-13	2.40E-08	yes
ENSMUSG00000040747	Cd53	CD53 antigen [Source:MGI Symbol;Acc:MGI:88341]	0.321130379	-1.638768944	9.17E-13	2.51E-08	yes
ENSMUSG00000019828	Grm1	glutamate receptor, metabotropic 1 [Source:MGI Symbol;Acc:MGI:1351338]	2.2172949	1.148800661	9.31E-13	2.55E-08	yes
ENSMUSG00000037405	Icam1	intercellular adhesion molecule 1 [Source:MGI Symbol;Acc:MGI:96392]	0.267236772	-1.903809559	9.36E-13	2.56E-08	yes
ENSMUSG00000001473	Tubb6	tubulin, beta 6 class V [Source:MGI Symbol;Acc:MGI:1915201]	0.43956044	-1.185866545	9.37E-13	2.56E-08	yes
ENSMUSG00000056158	Car10	carbonic anhydrase 10 [Source:MGI Symbol;Acc:MGI:1919855]	0.471253534	-1.085424656	9.38E-13	2.57E-08	yes
ENSMUSG00000022206	Npr3	natriuretic peptide receptor 3 [Source:MGI Symbol;Acc:MGI:97373]	2.159827214	1.110915901	9.42E-13	2.58E-08	yes
ENSMUSG00000024411	Aqp4	aquaporin 4 [Source:MGI Symbol;Acc:MGI:107387]	0.376789751	-1.408168371	1.06E-12	2.90E-08	yes
ENSMUSG00000020773	Trim47	tripartite motif-containing 47 [Source:MGI Symbol;Acc:MGI:1917374]	0.396667989	-1.333996118	1.09E-12	2.97E-08	yes
ENSMUSG00000036377	C530008M17Rik	RIKEN cDNA C530008M17 gene [Source:MGI Symbol;Acc:MGI:2444817]	2.457002457	1.2968993	1.10E-12	3.02E-08	yes
ENSMUSG00000002603	Tgfb1	transforming growth factor, beta 1 [Source:MGI Symbol;Acc:MGI:98725]	0.442477876	-1.176322773	1.11E-12	3.04E-08	yes
ENSMUSG00000041193	Pla2g5	phospholipase A2, group V [Source:MGI Symbol;Acc:MGI:101899]	0.13960631	-2.840563942	1.14E-12	3.13E-08	yes
ENSMUSG00000060802	B2m	beta-2 microglobulin [Source:MGI Symbol;Acc:MGI:88127]	0.318369946	-1.651223943	1.31E-12	3.59E-08	yes
ENSMUSG00000050069	Grem2	gremlin 2, DAN family BMP antagonist [Source:MGI Symbol;Acc:MGI:1344367]	0.374812594	-1.415758667	1.34E-12	3.68E-08	yes
ENSMUSG00000030717	Nupr1	nuclear protein transcription regulator 1 [Source:MGI Symbol;Acc:MGI:1891834]	0.341413452	-1.550408193	1.36E-12	3.73E-08	yes
ENSMUSG00000016356	Col20a1	collagen, type XX, alpha 1 [Source:MGI Symbol;Acc:MGI:1920618]	0.163532298	-2.612352499	1.42E-12	3.88E-08	yes
ENSMUSG00000015355	Cd48	CD48 antigen [Source:MGI Symbol;Acc:MGI:88339]	0.166500167	-2.586404475	1.42E-12	3.88E-08	yes
ENSMUSG00000042348	Arl15	ADP-ribosylation factor-like 15 [Source:MGI Symbol;Acc:MGI:2442308]	2.169197397	1.117161344	1.48E-12	4.06E-08	yes
ENSMUSG00000105366	Gm43719	predicted gene 43719 [Source:MGI Symbol;Acc:MGI:5663856]	0.031149737	-5.004636217	1.54E-12	4.22E-08	yes
ENSMUSG00000022665	Ccdc80	coiled-coil domain containing 80 [Source:MGI Symbol;Acc:MGI:1915146]	0.365230095	-1.453122447	1.64E-12	4.50E-08	yes
ENSMUSG00000085609	1700016P03Rik	RIKEN cDNA 1700016P03 gene [Source:MGI Symbol;Acc:MGI:1922792]	0.380662352	-1.3934162	1.66E-12	4.56E-08	yes
ENSMUSG00000026548	Slamf9	SLAM family member 9 [Source:MGI Symbol;Acc:MGI:1923692]	0.234082397	-2.094911647	1.72E-12	4.72E-08	yes
ENSMUSG00000036908	Unc93b1	unc-93 homolog B1 (C. elegans) [Source:MGI Symbol;Acc:MGI:1859307]	0.371471025	-1.42867841	1.79E-12	4.89E-08	yes
ENSMUSG00000053963	Stum	mechanosensory transduction mediator [Source:MGI Symbol;Acc:MGI:2138735]	2.754820937	1.461958547	1.79E-12	4.90E-08	yes
ENSMUSG00000043518	Rai2	retinoic acid induced 2 [Source:MGI Symbol;Acc:MGI:1344378]	0.416493128	-1.263635404	1.95E-12	5.35E-08	yes
ENSMUSG00000041741	Pde3a	phosphodiesterase 3A, cGMP inhibited [Source:MGI Symbol;Acc:MGI:1860764]	0.288766965	-1.792022388	2.13E-12	5.82E-08	yes
ENSMUSG00000037411	Serpine1	serine (or cysteine) peptidase inhibitor, clade E, member 1 [Source:MGI Symbol;Acc:MGI:97608]	0.201694232	-2.309758271	2.13E-12	5.83E-08	yes
ENSMUSG00000042688	Mapk6	mitogen-activated protein kinase 6 [Source:MGI Symbol;Acc:MGI:1354946]	0.463177397	-1.110363243	2.19E-12	5.99E-08	yes
ENSMUSG00000019831	Wasf1	WAS protein family, member 1 [Source:MGI Symbol;Acc:MGI:1890563]	2.242152466	1.164884385	2.22E-12	6.07E-08	yes
ENSMUSG00000031647	Mfap3l	microfibrillar-associated protein 3-like [Source:MGI Symbol;Acc:MGI:1918556]	0.340367597	-1.554834396	2.24E-12	6.12E-08	yes
ENSMUSG00000006221	Hspb7	heat shock protein family, member 7 (cardiovascular) [Source:MGI Symbol;Acc:MGI:1352494]	0.048664169	-4.360996283	2.24E-12	6.12E-08	yes
ENSMUSG00000029093	Sorcs2	sortilin-related VPS10 domain containing receptor 2 [Source:MGI Symbol;Acc:MGI:1932289]	0.333000333	-1.586404475	2.29E-12	6.26E-08	yes
ENSMUSG00000040428	Plekha4	pleckstrin homology domain containing, family A (phosphoinositide binding specific) member 4 [Source:MGI Symbol;Acc:MGI:1916467]	0.141462725	-2.821506142	2.30E-12	6.28E-08	yes
ENSMUSG00000025813	Homer2	homer scaffolding protein 2 [Source:MGI Symbol;Acc:MGI:1347354]	2.044989775	1.03209363	2.37E-12	6.50E-08	yes
ENSMUSG00000055322	Tns1	tensin 1 [Source:MGI Symbol;Acc:MGI:104552]	0.40371417	-1.308593869	2.43E-12	6.65E-08	yes
ENSMUSG00000023886	Smoc2	SPARC related modular calcium binding 2 [Source:MGI Symbol;Acc:MGI:1929881]	2.352941176	1.234465254	2.96E-12	8.09E-08	yes
ENSMUSG00000075020	Mir670hg	MIR670 host gene (non-protein coding) [Source:MGI Symbol;Acc:MGI:3041234]	0.297000297	-1.751463721	3.06E-12	8.39E-08	yes
ENSMUSG00000091956	C2cd4b	C2 calcium-dependent domain containing 4B [Source:MGI Symbol;Acc:MGI:1922947]	0.309214595	-1.693319679	3.10E-12	8.49E-08	yes
ENSMUSG00000010064	Slc38a3	solute carrier family 38, member 3 [Source:MGI Symbol;Acc:MGI:1923507]	0.453103761	-1.14208663	3.12E-12	8.53E-08	yes
ENSMUSG00000079330	Lemd1	LEM domain containing 1 [Source:MGI Symbol;Acc:MGI:1922403]	0.205423172	-2.283329168	3.19E-12	8.74E-08	yes
ENSMUSG00000069763	Tmem100	transmembrane protein 100 [Source:MGI Symbol;Acc:MGI:1915138]	0.466200466	-1.100977648	3.23E-12	8.85E-08	yes
ENSMUSG00000020067	Mypn	myopalladin [Source:MGI Symbol;Acc:MGI:1916052]	0.225529995	-2.14860877	3.24E-12	8.86E-08	yes
ENSMUSG00000014773	Dll1	delta-like 1 (Drosophila) [Source:MGI Symbol;Acc:MGI:104659]	2.386634845	1.254977851	3.29E-12	9.00E-08	yes
ENSMUSG00000022324	Matn2	matrilin 2 [Source:MGI Symbol;Acc:MGI:109613]	2.610966057	1.384583703	3.31E-12	9.05E-08	yes
ENSMUSG00000026480	Ncf2	neutrophil cytosolic factor 2 [Source:MGI Symbol;Acc:MGI:97284]	0.372578241	-1.424384672	3.34E-12	9.15E-08	yes
ENSMUSG00000027965	Olfm3	olfactomedin 3 [Source:MGI Symbol;Acc:MGI:2387329]	0.382116928	-1.387913924	3.35E-12	9.18E-08	yes
ENSMUSG00000015852	Fcrls	Fc receptor-like S, scavenger receptor [Source:MGI Symbol;Acc:MGI:1933397]	0.389105058	-1.361768359	3.53E-12	9.67E-08	yes
ENSMUSG00000024338	Psmb8	proteasome (prosome, macropain) subunit, beta type 8 (large multifunctional peptidase 7) [Source:MGI Symbol;Acc:MGI:1346527]	0.267594327	-1.901880564	3.54E-12	9.70E-08	yes
ENSMUSG00000015947	Fcgr1	Fc receptor, IgG, high affinity I [Source:MGI Symbol;Acc:MGI:95498]	0.29489826	-1.761710784	3.68E-12	1.01E-07	yes
ENSMUSG00000022723	Crybg3	beta-gamma crystallin domain containing 3 [Source:MGI Symbol;Acc:MGI:2676311]	0.478927203	-1.062121712	3.98E-12	1.09E-07	yes
ENSMUSG00000028778	Hcrtr1	hypocretin (orexin) receptor 1 [Source:MGI Symbol;Acc:MGI:2385650]	0.152160682	-2.71633248	3.98E-12	1.09E-07	yes
ENSMUSG00000010505	Myt1	myelin transcription factor 1 [Source:MGI Symbol;Acc:MGI:1100535]	2.293577982	1.19759996	4.08E-12	1.12E-07	yes
ENSMUSG00000110332	Gm45396	predicted gene 45396 [Source:MGI Symbol;Acc:MGI:5791232]	0.29342723	-1.768925336	4.17E-12	1.14E-07	yes
ENSMUSG00000028581	Laptm5	lysosomal-associated protein transmembrane 5 [Source:MGI Symbol;Acc:MGI:108046]	0.390015601	-1.358396262	4.19E-12	1.15E-07	yes
ENSMUSG00000051726	Kcnf1	potassium voltage-gated channel, subfamily F, member 1 [Source:MGI Symbol;Acc:MGI:2687399]	0.448028674	-1.158337027	4.20E-12	1.15E-07	yes
ENSMUSG00000024737	Slc15a3	solute carrier family 15, member 3 [Source:MGI Symbol;Acc:MGI:1929691]	0.276701716	-1.853596506	4.77E-12	1.30E-07	yes
ENSMUSG00000037469	Acp7	acid phosphatase 7, tartrate resistant [Source:MGI Symbol;Acc:MGI:2142121]	0.305716906	-1.709731759	5.08E-12	1.39E-07	yes
ENSMUSG00000090061	Nwd2	NACHT and WD repeat domain containing 2 [Source:MGI Symbol;Acc:MGI:1920464]	2.610966057	1.384583703	5.18E-12	1.42E-07	yes
ENSMUSG00000039629	Strip2	striatin interacting protein 2 [Source:MGI Symbol;Acc:MGI:2444363]	2.092050209	1.064917477	5.39E-12	1.47E-07	yes
ENSMUSG00000005413	Hmox1	heme oxygenase 1 [Source:MGI Symbol;Acc:MGI:96163]	0.451059991	-1.14860877	5.51E-12	1.51E-07	yes
ENSMUSG00000029516	Cit	citron [Source:MGI Symbol;Acc:MGI:105313]	0.401767778	-1.31556623	5.92E-12	1.62E-07	yes
ENSMUSG00000031266	Gla	galactosidase, alpha [Source:MGI Symbol;Acc:MGI:1347344]	0.494315373	-1.01649632	6.11E-12	1.67E-07	yes
ENSMUSG00000034854	Mfsd12	major facilitator superfamily domain containing 12 [Source:MGI Symbol;Acc:MGI:3604804]	0.482160077	-1.052415894	6.11E-12	1.67E-07	yes
ENSMUSG00000022901	Cd86	CD86 antigen [Source:MGI Symbol;Acc:MGI:101773]	0.309789343	-1.690640579	6.21E-12	1.70E-07	yes
ENSMUSG00000045672	Col27a1	collagen, type XXVII, alpha 1 [Source:MGI Symbol;Acc:MGI:2672118]	0.367376929	-1.444667067	6.22E-12	1.70E-07	yes
ENSMUSG00000030745	Il21r	interleukin 21 receptor [Source:MGI Symbol;Acc:MGI:1890475]	0.234301781	-2.093560176	6.27E-12	1.72E-07	yes
ENSMUSG00000030889	Vwa3a	von Willebrand factor A domain containing 3A [Source:MGI Symbol;Acc:MGI:3041229]	2.754820937	1.461958547	6.42E-12	1.76E-07	yes
ENSMUSG00000090125	Pou3f1	POU domain, class 3, transcription factor 1 [Source:MGI Symbol;Acc:MGI:101896]	2.293577982	1.19759996	6.63E-12	1.82E-07	yes
ENSMUSG00000068373	D430041D05Rik	RIKEN cDNA D430041D05 gene [Source:MGI Symbol;Acc:MGI:2181743]	2.358490566	1.23786383	7.21E-12	1.97E-07	yes
ENSMUSG00000030921	Trim30a	tripartite motif-containing 30A [Source:MGI Symbol;Acc:MGI:98178]	0.196155355	-2.349931373	8.30E-12	2.27E-07	yes
ENSMUSG00000063975	Slco1a5	solute carrier organic anion transporter family, member 1a5 [Source:MGI Symbol;Acc:MGI:1351865]	0.031276389	-4.998782212	8.41E-12	2.30E-07	yes
ENSMUSG00000015468	Notch4	notch 4 [Source:MGI Symbol;Acc:MGI:107471]	0.4995005	-1.001441974	9.01E-12	2.47E-07	yes
ENSMUSG00000028475	5430416O09Rik	RIKEN cDNA 5430416O09 gene [Source:MGI Symbol;Acc:MGI:1918656]	0.128650457	-2.958471516	9.59E-12	2.63E-07	yes
ENSMUSG00000064043	Trerf1	transcriptional regulating factor 1 [Source:MGI Symbol;Acc:MGI:2442086]	2.132196162	1.092340172	1.03E-11	2.81E-07	yes
ENSMUSG00000040528	Milr1	mast cell immunoglobulin like receptor 1 [Source:MGI Symbol;Acc:MGI:2685731]	0.082726671	-3.595503661	1.03E-11	2.82E-07	yes
ENSMUSG00000000555	Itga5	integrin alpha 5 (fibronectin receptor alpha) [Source:MGI Symbol;Acc:MGI:96604]	0.318167356	-1.652142272	1.05E-11	2.87E-07	yes
ENSMUSG00000020782	Llgl2	lethal giant larvae homolog 2 (Drosophila) [Source:MGI Symbol;Acc:MGI:1918843]	0.327653997	-1.609754962	1.11E-11	3.04E-07	yes
ENSMUSG00000044120	Olfr683	olfactory receptor 683 [Source:MGI Symbol;Acc:MGI:3030517]	0.005643755	-7.469128949	1.13E-11	3.09E-07	yes
ENSMUSG00000031365	Zfp275	zinc finger protein 275 [Source:MGI Symbol;Acc:MGI:1350985]	0.434971727	-1.201006466	1.18E-11	3.22E-07	yes
ENSMUSG00000024957	Kcnk4	potassium channel, subfamily K, member 4 [Source:MGI Symbol;Acc:MGI:1298234]	3.012048193	1.590744853	1.28E-11	3.51E-07	yes
ENSMUSG00000039007	Cpq	carboxypeptidase Q [Source:MGI Symbol;Acc:MGI:1889205]	0.489715965	-1.029982866	1.34E-11	3.66E-07	yes
ENSMUSG00000002985	Apoe	apolipoprotein E [Source:MGI Symbol;Acc:MGI:88057]	0.425350915	-1.233274539	1.42E-11	3.88E-07	yes
ENSMUSG00000030798	Cd37	CD37 antigen [Source:MGI Symbol;Acc:MGI:88330]	0.344589938	-1.537047519	1.45E-11	3.96E-07	yes
ENSMUSG00000040740	Slc25a34	solute carrier family 25, member 34 [Source:MGI Symbol;Acc:MGI:2686215]	2.463054187	1.300448367	1.47E-11	4.03E-07	yes
ENSMUSG00000068245	Phf11d	PHD finger protein 11D [Source:MGI Symbol;Acc:MGI:1277133]	0.128534704	-2.959770155	1.59E-11	4.36E-07	yes
ENSMUSG00000036181	Hist1h1c	histone cluster 1, H1c [Source:MGI Symbol;Acc:MGI:1931526]	0.461041955	-1.117030053	1.62E-11	4.44E-07	yes
ENSMUSG00000100546	Gm29483	predicted gene 29483 [Source:MGI Symbol;Acc:MGI:5580189]	3.484320557	1.800877358	1.66E-11	4.54E-07	yes
ENSMUSG00000090698	Apold1	apolipoprotein L domain containing 1 [Source:MGI Symbol;Acc:MGI:2685921]	2.2172949	1.148800661	1.75E-11	4.79E-07	yes
ENSMUSG00000044456	Rin3	Ras and Rab interactor 3 [Source:MGI Symbol;Acc:MGI:2385708]	0.380807312	-1.392866916	1.98E-11	5.43E-07	yes
ENSMUSG00000027848	Olfml3	olfactomedin-like 3 [Source:MGI Symbol;Acc:MGI:1914877]	0.439367311	-1.186500558	2.01E-11	5.49E-07	yes
ENSMUSG00000020143	Dock2	dedicator of cyto-kinesis 2 [Source:MGI Symbol;Acc:MGI:2149010]	0.370782351	-1.431355522	2.06E-11	5.63E-07	yes
ENSMUSG00000051067	Lingo3	leucine rich repeat and Ig domain containing 3 [Source:MGI Symbol;Acc:MGI:3609246]	0.394011032	-1.343692069	2.07E-11	5.66E-07	yes
ENSMUSG00000031842	Pde4c	phosphodiesterase 4C, cAMP specific [Source:MGI Symbol;Acc:MGI:99556]	0.317460317	-1.655351829	2.12E-11	5.81E-07	yes
ENSMUSG00000041845	Rhod	ras homolog family member D [Source:MGI Symbol;Acc:MGI:108446]	0.25025025	-1.998556583	2.18E-11	5.97E-07	yes
ENSMUSG00000052776	Oas1a	2'-5' oligoadenylate synthetase 1A [Source:MGI Symbol;Acc:MGI:2180860]	0.091751537	-3.446123866	2.24E-11	6.12E-07	yes
ENSMUSG00000065722	Gm26166	predicted gene, 26166 [Source:MGI Symbol;Acc:MGI:5455943]	7.751937984	2.954557029	2.29E-11	6.28E-07	yes
ENSMUSG00000009585	Apobec3	apolipoprotein B mRNA editing enzyme, catalytic polypeptide 3 [Source:MGI Symbol;Acc:MGI:1933111]	0.351741119	-1.507414099	2.32E-11	6.34E-07	yes
ENSMUSG00000037295	Ldlrap1	low density lipoprotein receptor adaptor protein 1 [Source:MGI Symbol;Acc:MGI:2140175]	0.379075057	-1.399444565	2.39E-11	6.54E-07	yes
ENSMUSG00000026514	Cnih3	cornichon family AMPA receptor auxiliary protein 3 [Source:MGI Symbol;Acc:MGI:1920228]	0.437254045	-1.193456366	2.42E-11	6.64E-07	yes
ENSMUSG00000029304	Spp1	secreted phosphoprotein 1 [Source:MGI Symbol;Acc:MGI:98389]	0.1079797	-3.211167984	2.57E-11	7.02E-07	yes
ENSMUSG00000004031	Brinp2	bone morphogenic protein/retinoic acid inducible neural-specific 2 [Source:MGI Symbol;Acc:MGI:2443333]	2	1	2.61E-11	7.15E-07	yes
ENSMUSG00000015568	Lpl	lipoprotein lipase [Source:MGI Symbol;Acc:MGI:96820]	2.232142857	1.158429363	2.70E-11	7.39E-07	yes
ENSMUSG00000021217	Tshz3	teashirt zinc finger family member 3 [Source:MGI Symbol;Acc:MGI:2442819]	0.491642085	-1.024319679	2.72E-11	7.45E-07	yes
ENSMUSG00000050212	Eva1b	eva-1 homolog B (C. elegans) [Source:MGI Symbol;Acc:MGI:1922063]	0.413052458	-1.275603079	2.81E-11	7.68E-07	yes
ENSMUSG00000021662	Arhgef28	Rho guanine nucleotide exchange factor (GEF) 28 [Source:MGI Symbol;Acc:MGI:1346016]	2.212389381	1.145605322	2.91E-11	7.95E-07	yes
ENSMUSG00000030854	Ptpn5	protein tyrosine phosphatase, non-receptor type 5 [Source:MGI Symbol;Acc:MGI:97807]	0.480538203	-1.057276965	2.92E-11	8.00E-07	yes
ENSMUSG00000020256	Aldh1l2	aldehyde dehydrogenase 1 family, member L2 [Source:MGI Symbol;Acc:MGI:2444680]	0.358422939	-1.480265122	2.99E-11	8.20E-07	yes
ENSMUSG00000048120	Entpd1	ectonucleoside triphosphate diphosphohydrolase 1 [Source:MGI Symbol;Acc:MGI:102805]	0.472366556	-1.082021269	3.00E-11	8.22E-07	yes
ENSMUSG00000039457	Ppl	periplakin [Source:MGI Symbol;Acc:MGI:1194898]	0.387146729	-1.369047643	3.08E-11	8.43E-07	yes
ENSMUSG00000022817	Itgb5	integrin beta 5 [Source:MGI Symbol;Acc:MGI:96614]	0.479616307	-1.060047384	3.14E-11	8.60E-07	yes
ENSMUSG00000024087	Cyp1b1	cytochrome P450, family 1, subfamily b, polypeptide 1 [Source:MGI Symbol;Acc:MGI:88590]	0.283607487	-1.818032475	3.39E-11	9.28E-07	yes
ENSMUSG00000026786	Apbb1ip	amyloid beta (A4) precursor protein-binding, family B, member 1 interacting protein [Source:MGI Symbol;Acc:MGI:1861354]	0.451875282	-1.146003451	3.40E-11	9.30E-07	yes
ENSMUSG00000026479	Lamc2	laminin, gamma 2 [Source:MGI Symbol;Acc:MGI:99913]	0.277238703	-1.850799423	3.42E-11	9.37E-07	yes
ENSMUSG00000056306	Sertm1	serine rich and transmembrane domain containing 1 [Source:MGI Symbol;Acc:MGI:3607715]	2.717391304	1.442222329	3.56E-11	9.74E-07	yes
ENSMUSG00000017057	Il13ra1	interleukin 13 receptor, alpha 1 [Source:MGI Symbol;Acc:MGI:105052]	0.371609067	-1.428142391	3.56E-11	9.75E-07	yes
ENSMUSG00000025351	Cd63	CD63 antigen [Source:MGI Symbol;Acc:MGI:99529]	0.430107527	-1.217230716	3.62E-11	9.90E-07	yes
ENSMUSG00000026065	Slc9a4	solute carrier family 9 (sodium/hydrogen exchanger), member 4 [Source:MGI Symbol;Acc:MGI:105074]	3.105590062	1.634867407	3.81E-11	1.04E-06	yes
ENSMUSG00000074934	Grem1	gremlin 1, DAN family BMP antagonist [Source:MGI Symbol;Acc:MGI:1344337]	4.115226337	2.040971781	3.93E-11	1.08E-06	yes
ENSMUSG00000021943	Gdf10	growth differentiation factor 10 [Source:MGI Symbol;Acc:MGI:95684]	2.857142857	1.514573173	4.03E-11	1.10E-06	yes
ENSMUSG00000071713	Csf2rb	colony stimulating factor 2 receptor, beta, low-affinity (granulocyte-macrophage) [Source:MGI Symbol;Acc:MGI:1339759]	0.231374364	-2.111699072	4.05E-11	1.11E-06	yes
ENSMUSG00000037552	Plekhg2	pleckstrin homology domain containing, family G (with RhoGef domain) member 2 [Source:MGI Symbol;Acc:MGI:2141874]	0.416666667	-1.263034406	4.20E-11	1.15E-06	yes
ENSMUSG00000052917	Senp7	SUMO1/sentrin specific peptidase 7 [Source:MGI Symbol;Acc:MGI:1913565]	0.477326969	-1.066950244	4.21E-11	1.15E-06	yes
ENSMUSG00000049946	BC030500	cDNA sequence BC030500 [Source:MGI Symbol;Acc:MGI:2447770]	2.941176471	1.556393349	4.28E-11	1.17E-06	yes
ENSMUSG00000027966	Col11a1	collagen, type XI, alpha 1 [Source:MGI Symbol;Acc:MGI:88446]	0.410172272	-1.285698126	4.35E-11	1.19E-06	yes
ENSMUSG00000026432	Avpr1b	arginine vasopressin receptor 1B [Source:MGI Symbol;Acc:MGI:1347010]	0.158604282	-2.656496371	4.46E-11	1.22E-06	yes
ENSMUSG00000035208	Slfn8	schlafen 8 [Source:MGI Symbol;Acc:MGI:2672859]	0.159693389	-2.646623508	4.62E-11	1.27E-06	yes
ENSMUSG00000060519	Tor3a	torsin family 3, member A [Source:MGI Symbol;Acc:MGI:1353652]	0.386697602	-1.370722275	4.90E-11	1.34E-06	yes
ENSMUSG00000097454	Gm26892	predicted gene, 26892 [Source:MGI Symbol;Acc:MGI:5477386]	0.236239074	-2.081680489	5.20E-11	1.42E-06	yes
ENSMUSG00000050335	Lgals3	lectin, galactose binding, soluble 3 [Source:MGI Symbol;Acc:MGI:96778]	0.164989276	-2.599555843	5.25E-11	1.44E-06	yes
ENSMUSG00000058056	Palld	palladin, cytoskeletal associated protein [Source:MGI Symbol;Acc:MGI:1919583]	0.471031559	-1.086104371	5.88E-11	1.61E-06	yes
ENSMUSG00000079055	Slc8a3	solute carrier family 8 (sodium/calcium exchanger), member 3 [Source:MGI Symbol;Acc:MGI:107976]	0.369139904	-1.437760394	5.92E-11	1.62E-06	yes
ENSMUSG00000025020	Slit1	slit homolog 1 (Drosophila) [Source:MGI Symbol;Acc:MGI:1315203]	2.457002457	1.2968993	6.15E-11	1.68E-06	yes
ENSMUSG00000022707	Gbe1	glucan (1,4-alpha-), branching enzyme 1 [Source:MGI Symbol;Acc:MGI:1921435]	0.477783086	-1.065572312	6.42E-11	1.76E-06	yes
ENSMUSG00000035697	Arhgap45	Rho GTPase activating protein 45 [Source:MGI Symbol;Acc:MGI:1917969]	0.375798572	-1.41196851	6.48E-11	1.77E-06	yes
ENSMUSG00000025938	Slco5a1	solute carrier organic anion transporter family, member 5A1 [Source:MGI Symbol;Acc:MGI:2443431]	3.649635036	1.867752202	6.62E-11	1.81E-06	yes
ENSMUSG00000022519	Srl	sarcalumenin [Source:MGI Symbol;Acc:MGI:2146620]	0.377073906	-1.407080775	7.40E-11	2.03E-06	yes
ENSMUSG00000073421	H2-Ab1	histocompatibility 2, class II antigen A, beta 1 [Source:MGI Symbol;Acc:MGI:103070]	0.099344327	-3.331418598	7.78E-11	2.13E-06	yes
ENSMUSG00000055541	Lair1	leukocyte-associated Ig-like receptor 1 [Source:MGI Symbol;Acc:MGI:105492]	0.393545848	-1.345396375	8.17E-11	2.24E-06	yes
ENSMUSG00000029070	Mxra8	matrix-remodelling associated 8 [Source:MGI Symbol;Acc:MGI:1922011]	0.358551452	-1.479747934	8.63E-11	2.36E-06	yes
ENSMUSG00000052336	Cx3cr1	chemokine (C-X3-C motif) receptor 1 [Source:MGI Symbol;Acc:MGI:1333815]	0.481927711	-1.053111336	8.75E-11	2.39E-06	yes
ENSMUSG00000074872	Ctxn2	cortexin 2 [Source:MGI Symbol;Acc:MGI:2139444]	2.518891688	1.332789088	8.79E-11	2.41E-06	yes
ENSMUSG00000109898	6330420H09Rik	RIKEN cDNA 6330420H09 gene [Source:MGI Symbol;Acc:MGI:2442260]	7.692307692	2.943416472	8.81E-11	2.41E-06	yes
ENSMUSG00000044786	Zfp36	zinc finger protein 36 [Source:MGI Symbol;Acc:MGI:99180]	0.442869796	-1.175045486	9.03E-11	2.47E-06	yes
ENSMUSG00000047161	Chst9	carbohydrate (N-acetylgalactosamine 4-0) sulfotransferase 9 [Source:MGI Symbol;Acc:MGI:1918617]	3.831417625	1.937878288	9.09E-11	2.49E-06	yes
ENSMUSG00000045094	Arhgef37	Rho guanine nucleotide exchange factor (GEF) 37 [Source:MGI Symbol;Acc:MGI:3045339]	0.109829764	-3.186659017	9.88E-11	2.70E-06	yes
ENSMUSG00000057329	Bcl2	B cell leukemia/lymphoma 2 [Source:MGI Symbol;Acc:MGI:88138]	0.445037828	-1.168000125	9.90E-11	2.71E-06	yes
ENSMUSG00000033327	Tnxb	tenascin XB [Source:MGI Symbol;Acc:MGI:1932137]	2.141327623	1.098505545	9.98E-11	2.73E-06	yes
ENSMUSG00000046480	Scn4b	sodium channel, type IV, beta [Source:MGI Symbol;Acc:MGI:2687406]	2.597402597	1.377069649	1.07E-10	2.92E-06	yes
ENSMUSG00000084946	Dlx1as	distal-less homeobox 1, antisense [Source:MGI Symbol;Acc:MGI:1195983]	3.533568905	1.821126042	1.14E-10	3.13E-06	yes
ENSMUSG00000028480	Glipr2	GLI pathogenesis-related 2 [Source:MGI Symbol;Acc:MGI:1917770]	0.326264274	-1.615887074	1.16E-10	3.17E-06	yes
ENSMUSG00000022015	Tnfsf11	tumor necrosis factor (ligand) superfamily, member 11 [Source:MGI Symbol;Acc:MGI:1100089]	0.006467427	-7.272592463	1.16E-10	3.19E-06	yes
ENSMUSG00000020077	Srgn	serglycin [Source:MGI Symbol;Acc:MGI:97756]	0.398565165	-1.327112471	1.23E-10	3.36E-06	yes
ENSMUSG00000040312	Cchcr1	coiled-coil alpha-helical rod protein 1 [Source:MGI Symbol;Acc:MGI:2385321]	0.39231071	-1.349931373	1.25E-10	3.42E-06	yes
ENSMUSG00000112035	AC122018.1	-	0.174307129	-2.520296518	1.28E-10	3.51E-06	yes
ENSMUSG00000085971	Gm15411	predicted gene 15411 [Source:MGI Symbol;Acc:MGI:3705213]	0.297000297	-1.751463721	1.30E-10	3.55E-06	yes
ENSMUSG00000038235	F11r	F11 receptor [Source:MGI Symbol;Acc:MGI:1321398]	0.450045005	-1.151858817	1.31E-10	3.60E-06	yes
ENSMUSG00000024526	Cidea	cell death-inducing DNA fragmentation factor, alpha subunit-like effector A [Source:MGI Symbol;Acc:MGI:1270845]	2	1	1.43E-10	3.92E-06	yes
ENSMUSG00000107019	Gm43682	predicted gene 43682 [Source:MGI Symbol;Acc:MGI:5663819]	0.326370757	-1.615416297	1.55E-10	4.25E-06	yes
ENSMUSG00000044948	Cfap43	cilia and flagella associated protein 43 [Source:MGI Symbol;Acc:MGI:1289258]	0.370233247	-1.43349364	1.59E-10	4.34E-06	yes
ENSMUSG00000021221	Dpf3	D4, zinc and double PHD fingers, family 3 [Source:MGI Symbol;Acc:MGI:1917377]	2.450980392	1.293358943	1.62E-10	4.43E-06	yes
ENSMUSG00000054003	Tdrd9	tudor domain containing 9 [Source:MGI Symbol;Acc:MGI:1921941]	0.078777375	-3.666074843	1.64E-10	4.50E-06	yes
ENSMUSG00000058897	Col25a1	collagen, type XXV, alpha 1 [Source:MGI Symbol;Acc:MGI:1924268]	2.577319588	1.365871442	1.76E-10	4.83E-06	yes
ENSMUSG00000067577	A430093F15Rik	RIKEN cDNA A430093F15 gene [Source:MGI Symbol;Acc:MGI:2685520]	0.042288662	-4.563585261	1.80E-10	4.92E-06	yes
ENSMUSG00000052160	Pld4	phospholipase D family, member 4 [Source:MGI Symbol;Acc:MGI:2144765]	0.395100751	-1.339707507	1.84E-10	5.02E-06	yes
ENSMUSG00000001123	Lgals9	lectin, galactose binding, soluble 9 [Source:MGI Symbol;Acc:MGI:109496]	0.363240102	-1.46100461	1.87E-10	5.13E-06	yes
ENSMUSG00000002332	Dhrs1	dehydrogenase/reductase (SDR family) member 1 [Source:MGI Symbol;Acc:MGI:1196314]	0.384615385	-1.378511623	1.94E-10	5.32E-06	yes
ENSMUSG00000110441	Gm45790	predicted gene 45790 [Source:MGI Symbol;Acc:MGI:5804905]	0.203376042	-2.297778355	2.06E-10	5.64E-06	yes
ENSMUSG00000028214	Gem	GTP binding protein (gene overexpressed in skeletal muscle) [Source:MGI Symbol;Acc:MGI:99844]	0.360750361	-1.470927257	2.14E-10	5.87E-06	yes
ENSMUSG00000068335	Dok1	docking protein 1 [Source:MGI Symbol;Acc:MGI:893587]	0.310655483	-1.686612577	2.17E-10	5.93E-06	yes
ENSMUSG00000022323	Rida	reactive intermediate imine deaminase A homolog [Source:MGI Symbol;Acc:MGI:1095401]	0.372439479	-1.424922088	2.20E-10	6.02E-06	yes
ENSMUSG00000020101	Vsir	V-set immunoregulatory receptor [Source:MGI Symbol;Acc:MGI:1921298]	0.441501104	-1.17951105	2.24E-10	6.12E-06	yes
ENSMUSG00000039116	Adgrg6	adhesion G protein-coupled receptor G6 [Source:MGI Symbol;Acc:MGI:1916151]	0.279017857	-1.841570637	2.26E-10	6.18E-06	yes
ENSMUSG00000019359	Gdpd2	glycerophosphodiester phosphodiesterase domain containing 2 [Source:MGI Symbol;Acc:MGI:1918834]	0.455996352	-1.132905812	2.26E-10	6.20E-06	yes
ENSMUSG00000043230	Fam124b	family with sequence similarity 124, member B [Source:MGI Symbol;Acc:MGI:3026880]	0.013916335	-6.167076877	2.32E-10	6.35E-06	yes
ENSMUSG00000044708	Kcnj10	potassium inwardly-rectifying channel, subfamily J, member 10 [Source:MGI Symbol;Acc:MGI:1194504]	0.469704086	-1.09017595	2.67E-10	7.32E-06	yes
ENSMUSG00000031684	Slc10a7	solute carrier family 10 (sodium/bile acid cotransporter family), member 7 [Source:MGI Symbol;Acc:MGI:1924025]	0.484966052	-1.044044333	2.79E-10	7.63E-06	yes
ENSMUSG00000054435	Gimap4	GTPase, IMAP family member 4 [Source:MGI Symbol;Acc:MGI:1349656]	0.098863075	-3.338424415	2.91E-10	7.97E-06	yes
ENSMUSG00000043639	Rbm20	RNA binding motif protein 20 [Source:MGI Symbol;Acc:MGI:1920963]	0.404367165	-1.30626224	2.92E-10	7.99E-06	yes
ENSMUSG00000101660	Gm18666	predicted gene, 18666 [Source:MGI Symbol;Acc:MGI:5010851]	0.015738365	-5.989570479	3.25E-10	8.89E-06	yes
ENSMUSG00000055409	Nell1	NEL-like 1 [Source:MGI Symbol;Acc:MGI:2443902]	0.364830354	-1.454702328	3.31E-10	9.07E-06	yes
ENSMUSG00000027570	Col9a3	collagen, type IX, alpha 3 [Source:MGI Symbol;Acc:MGI:894686]	0.403225806	-1.310340121	3.35E-10	9.16E-06	yes
ENSMUSG00000042476	Abcb4	ATP-binding cassette, sub-family B (MDR/TAP), member 4 [Source:MGI Symbol;Acc:MGI:97569]	0.280112045	-1.835924074	3.42E-10	9.36E-06	yes
ENSMUSG00000030102	Itpr1	inositol 1,4,5-trisphosphate receptor 1 [Source:MGI Symbol;Acc:MGI:96623]	2.298850575	1.200912694	3.52E-10	9.64E-06	yes
ENSMUSG00000021886	Gpr65	G-protein coupled receptor 65 [Source:MGI Symbol;Acc:MGI:108031]	0.025897343	-5.271052105	3.79E-10	1.04E-05	yes
ENSMUSG00000026051	1500015O10Rik	RIKEN cDNA 1500015O10 gene [Source:MGI Symbol;Acc:MGI:1926146]	0.06773691	-3.883914017	3.90E-10	1.07E-05	yes
ENSMUSG00000025789	St8sia2	ST8 alpha-N-acetyl-neuraminide alpha-2,8-sialyltransferase 2 [Source:MGI Symbol;Acc:MGI:106020]	0.46641791	-1.100304906	3.99E-10	1.09E-05	yes
ENSMUSG00000097974	Gm10605	predicted gene 10605 [Source:MGI Symbol;Acc:MGI:3642596]	2.409638554	1.268816758	4.08E-10	1.12E-05	yes
ENSMUSG00000003617	Cp	ceruloplasmin [Source:MGI Symbol;Acc:MGI:88476]	0.470366886	-1.088141597	4.15E-10	1.14E-05	yes
ENSMUSG00000026443	Lrrn2	leucine rich repeat protein 2, neuronal [Source:MGI Symbol;Acc:MGI:106037]	2.141327623	1.098505545	4.16E-10	1.14E-05	yes
ENSMUSG00000044086	Lmod3	leiomodin 3 (fetal) [Source:MGI Symbol;Acc:MGI:2444169]	0.007970986	-6.97102616	4.50E-10	1.23E-05	yes
ENSMUSG00000051397	Tacstd2	tumor-associated calcium signal transducer 2 [Source:MGI Symbol;Acc:MGI:1861606]	0.07790589	-3.68212379	4.61E-10	1.26E-05	yes
ENSMUSG00000098760	Gm27247	predicted gene 27247 [Source:MGI Symbol;Acc:MGI:5521090]	3.03030303	1.59946207	4.65E-10	1.27E-05	yes
ENSMUSG00000032360	Hcrtr2	hypocretin (orexin) receptor 2 [Source:MGI Symbol;Acc:MGI:2680765]	0.106974754	-3.224657734	4.74E-10	1.30E-05	yes
ENSMUSG00000028031	Dkk2	dickkopf WNT signaling pathway inhibitor 2 [Source:MGI Symbol;Acc:MGI:1890663]	0.175100683	-2.513743385	4.75E-10	1.30E-05	yes
ENSMUSG00000029371	Cxcl5	chemokine (C-X-C motif) ligand 5 [Source:MGI Symbol;Acc:MGI:1096868]	0.138966092	-2.847195187	4.75E-10	1.30E-05	yes
ENSMUSG00000020676	Ccl11	chemokine (C-C motif) ligand 11 [Source:MGI Symbol;Acc:MGI:103576]	0.00612055	-7.352122899	4.89E-10	1.34E-05	yes
ENSMUSG00000024778	Fas	Fas (TNF receptor superfamily member 6) [Source:MGI Symbol;Acc:MGI:95484]	0.280819994	-1.832282436	4.95E-10	1.35E-05	yes
ENSMUSG00000054520	Sh3bp2	SH3-domain binding protein 2 [Source:MGI Symbol;Acc:MGI:1346349]	0.421407501	-1.246712101	5.01E-10	1.37E-05	yes
ENSMUSG00000042228	Lyn	LYN proto-oncogene, Src family tyrosine kinase [Source:MGI Symbol;Acc:MGI:96892]	0.414250207	-1.271425676	5.48E-10	1.50E-05	yes
ENSMUSG00000027765	P2ry1	purinergic receptor P2Y, G-protein coupled 1 [Source:MGI Symbol;Acc:MGI:105049]	0.311041991	-1.684818738	5.62E-10	1.54E-05	yes
ENSMUSG00000033777	Tlr13	toll-like receptor 13 [Source:MGI Symbol;Acc:MGI:3045213]	0.27442371	-1.865522959	5.66E-10	1.55E-05	yes
ENSMUSG00000035352	Ccl12	chemokine (C-C motif) ligand 12 [Source:MGI Symbol;Acc:MGI:108224]	0.118399242	-3.078268247	5.83E-10	1.59E-05	yes
ENSMUSG00000046585	Cfap58	cilia and flagella associated protein 58 [Source:MGI Symbol;Acc:MGI:2685815]	0.153988297	-2.699107385	5.95E-10	1.63E-05	yes
ENSMUSG00000024965	Fermt3	fermitin family member 3 [Source:MGI Symbol;Acc:MGI:2147790]	0.418760469	-1.255802837	6.02E-10	1.65E-05	yes
ENSMUSG00000044864	Ankrd50	ankyrin repeat domain 50 [Source:MGI Symbol;Acc:MGI:2139777]	0.356506239	-1.488000771	6.04E-10	1.65E-05	yes
ENSMUSG00000025902	Sox17	SRY (sex determining region Y)-box 17 [Source:MGI Symbol;Acc:MGI:107543]	0.441111601	-1.180784391	6.33E-10	1.73E-05	yes
ENSMUSG00000052430	Bmpr1b	bone morphogenetic protein receptor, type 1B [Source:MGI Symbol;Acc:MGI:107191]	0.472589792	-1.081339627	6.39E-10	1.75E-05	yes
ENSMUSG00000020399	Havcr2	hepatitis A virus cellular receptor 2 [Source:MGI Symbol;Acc:MGI:2159682]	0.348189415	-1.522055749	6.68E-10	1.83E-05	yes
ENSMUSG00000036298	Slc2a13	solute carrier family 2 (facilitated glucose transporter), member 13 [Source:MGI Symbol;Acc:MGI:2146030]	0.422297297	-1.243669081	6.83E-10	1.87E-05	yes
ENSMUSG00000053214	Gm9899	predicted gene 9899 [Source:MGI Symbol;Acc:MGI:3708711]	0.42625746	-1.230203013	7.24E-10	1.98E-05	yes
ENSMUSG00000031618	Nr3c2	nuclear receptor subfamily 3, group C, member 2 [Source:MGI Symbol;Acc:MGI:99459]	2.257336343	1.174621396	7.32E-10	2.00E-05	yes
ENSMUSG00000079484	Phyhd1	phytanoyl-CoA dioxygenase domain containing 1 [Source:MGI Symbol;Acc:MGI:3612860]	0.353232073	-1.501311749	7.35E-10	2.01E-05	yes
ENSMUSG00000073878	Gm13304	predicted gene 13304 [Source:MGI Symbol;Acc:MGI:3710514]	0.014956178	-6.063114605	7.56E-10	2.07E-05	yes
ENSMUSG00000030523	Trpm1	transient receptor potential cation channel, subfamily M, member 1 [Source:MGI Symbol;Acc:MGI:1330305]	0.06562541	-3.929601655	8.42E-10	2.30E-05	yes
ENSMUSG00000040613	Apobec1	apolipoprotein B mRNA editing enzyme, catalytic polypeptide 1 [Source:MGI Symbol;Acc:MGI:103298]	0.259067358	-1.948600847	9.07E-10	2.48E-05	yes
ENSMUSG00000028358	Zfp618	zinc finger protein 618 [Source:MGI Symbol;Acc:MGI:1919950]	2.673796791	1.418889825	9.20E-10	2.52E-05	yes
ENSMUSG00000051022	Hs3st1	heparan sulfate (glucosamine) 3-O-sulfotransferase 1 [Source:MGI Symbol;Acc:MGI:1201606]	0.442869796	-1.175045486	9.25E-10	2.53E-05	yes
ENSMUSG00000063428	Ddo	D-aspartate oxidase [Source:MGI Symbol;Acc:MGI:1925528]	0.48828125	-1.034215715	9.32E-10	2.55E-05	yes
ENSMUSG00000039358	Drd5	dopamine receptor D5 [Source:MGI Symbol;Acc:MGI:94927]	3.636363636	1.862496476	9.37E-10	2.56E-05	yes
ENSMUSG00000030793	Pycard	PYD and CARD domain containing [Source:MGI Symbol;Acc:MGI:1931465]	0.362187613	-1.465190888	9.49E-10	2.60E-05	yes
ENSMUSG00000022831	Hcls1	hematopoietic cell specific Lyn substrate 1 [Source:MGI Symbol;Acc:MGI:104568]	0.464900046	-1.105007525	9.51E-10	2.60E-05	yes
ENSMUSG00000034683	Ppp1r1c	protein phosphatase 1, regulatory (inhibitor) subunit 1C [Source:MGI Symbol;Acc:MGI:1923185]	0.047938639	-4.382667253	9.54E-10	2.61E-05	yes
ENSMUSG00000022332	Khdrbs3	KH domain containing, RNA binding, signal transduction associated 3 [Source:MGI Symbol;Acc:MGI:1313312]	2.05338809	1.038006323	9.64E-10	2.64E-05	yes
ENSMUSG00000030223	Ptpro	protein tyrosine phosphatase, receptor type, O [Source:MGI Symbol;Acc:MGI:1097152]	0.394477318	-1.341985747	9.72E-10	2.66E-05	yes
ENSMUSG00000020473	Aebp1	AE binding protein 1 [Source:MGI Symbol;Acc:MGI:1197012]	0.334560054	-1.579662897	9.91E-10	2.71E-05	yes
ENSMUSG00000047604	Frat2	frequently rearranged in advanced T cell lymphomas 2 [Source:MGI Symbol;Acc:MGI:2673967]	2.188183807	1.12973393	1.00E-09	2.75E-05	yes
ENSMUSG00000041261	Car8	carbonic anhydrase 8 [Source:MGI Symbol;Acc:MGI:88253]	0.452079566	-1.145351386	1.04E-09	2.86E-05	yes
ENSMUSG00000089865	Gm44503	predicted readthrough transcript (NMD candidate), 44503 [Source:MGI Symbol;Acc:MGI:5141975]	2.012072435	1.008682243	1.06E-09	2.90E-05	yes
ENSMUSG00000035279	Ssc5d	scavenger receptor cysteine rich family, 5 domains [Source:MGI Symbol;Acc:MGI:3606211]	0.307219662	-1.702657543	1.09E-09	2.98E-05	yes
ENSMUSG00000078532	Nkain1	Na+/K+ transporting ATPase interacting 1 [Source:MGI Symbol;Acc:MGI:1914399]	0.470809793	-1.086783766	1.17E-09	3.20E-05	yes
ENSMUSG00000022548	Apod	apolipoprotein D [Source:MGI Symbol;Acc:MGI:88056]	0.41963911	-1.252778952	1.22E-09	3.33E-05	yes
ENSMUSG00000020388	Pdlim4	PDZ and LIM domain 4 [Source:MGI Symbol;Acc:MGI:1353470]	0.35335689	-1.500802053	1.22E-09	3.35E-05	yes
ENSMUSG00000042684	Npl	N-acetylneuraminate pyruvate lyase [Source:MGI Symbol;Acc:MGI:1921341]	0.465983225	-1.101650076	1.25E-09	3.43E-05	yes
ENSMUSG00000035305	Ror1	receptor tyrosine kinase-like orphan receptor 1 [Source:MGI Symbol;Acc:MGI:1347520]	2.597402597	1.377069649	1.27E-09	3.47E-05	yes
ENSMUSG00000110523	Gm45898	predicted gene 45898 [Source:MGI Symbol;Acc:MGI:5805013]	2.118644068	1.083141235	1.34E-09	3.68E-05	yes
ENSMUSG00000047259	Mc4r	melanocortin 4 receptor [Source:MGI Symbol;Acc:MGI:99457]	3.003003003	1.586405918	1.40E-09	3.85E-05	yes
ENSMUSG00000107134	Gm42528	predicted gene 42528 [Source:MGI Symbol;Acc:MGI:5662665]	0.399680256	-1.32308179	1.58E-09	4.33E-05	yes
ENSMUSG00000105987	AI506816	expressed sequence AI506816 [Source:MGI Symbol;Acc:MGI:2140929]	0.455788514	-1.133563526	1.59E-09	4.36E-05	yes
ENSMUSG00000043036	Ccdc63	coiled-coil domain containing 63 [Source:MGI Symbol;Acc:MGI:3607777]	0.199084213	-2.328549275	1.60E-09	4.37E-05	yes
ENSMUSG00000000305	Cdh4	cadherin 4 [Source:MGI Symbol;Acc:MGI:99218]	0.40866367	-1.291014101	1.74E-09	4.76E-05	yes
ENSMUSG00000034449	Dhrs11	dehydrogenase/reductase (SDR family) member 11 [Source:MGI Symbol;Acc:MGI:2652816]	0.437062937	-1.194087052	1.75E-09	4.78E-05	yes
ENSMUSG00000051000	Fam160a1	family with sequence similarity 160, member A1 [Source:MGI Symbol;Acc:MGI:2444746]	2.525252525	1.336427665	1.75E-09	4.80E-05	yes
ENSMUSG00000073489	Ifi204	interferon activated gene 204 [Source:MGI Symbol;Acc:MGI:96429]	0.070318543	-3.829951012	1.79E-09	4.89E-05	yes
ENSMUSG00000038843	Gcnt1	glucosaminyl (N-acetyl) transferase 1, core 2 [Source:MGI Symbol;Acc:MGI:95676]	0.336360579	-1.571919463	2.00E-09	5.48E-05	yes
ENSMUSG00000022575	Gsdmd	gasdermin D [Source:MGI Symbol;Acc:MGI:1916396]	0.344115623	-1.539034703	2.03E-09	5.56E-05	yes
ENSMUSG00000069170	Adgrv1	adhesion G protein-coupled receptor V1 [Source:MGI Symbol;Acc:MGI:1274784]	0.373831776	-1.419538892	2.06E-09	5.65E-05	yes
ENSMUSG00000031230	Fgf16	fibroblast growth factor 16 [Source:MGI Symbol;Acc:MGI:1931627]	0.226193169	-2.144372734	2.27E-09	6.23E-05	yes
ENSMUSG00000042032	Mat2b	methionine adenosyltransferase II, beta [Source:MGI Symbol;Acc:MGI:1913667]	0.416493128	-1.263635404	2.29E-09	6.27E-05	yes
ENSMUSG00000058806	Col13a1	collagen, type XIII, alpha 1 [Source:MGI Symbol;Acc:MGI:1277201]	0.290275762	-1.784503983	2.30E-09	6.30E-05	yes
ENSMUSG00000068117	Mei1	meiotic double-stranded break formation protein 1 [Source:MGI Symbol;Acc:MGI:3028590]	0.180995475	-2.465974465	2.33E-09	6.38E-05	yes
ENSMUSG00000025887	Casp12	caspase 12 [Source:MGI Symbol;Acc:MGI:1312922]	0.209731544	-2.253384236	2.39E-09	6.54E-05	yes
ENSMUSG00000026841	Fibcd1	fibrinogen C domain containing 1 [Source:MGI Symbol;Acc:MGI:2138953]	2.680965147	1.422752464	2.39E-09	6.54E-05	yes
ENSMUSG00000022305	Lrp12	low density lipoprotein-related protein 12 [Source:MGI Symbol;Acc:MGI:2443132]	0.452898551	-1.142740172	2.44E-09	6.67E-05	yes
ENSMUSG00000053158	Fes	feline sarcoma oncogene [Source:MGI Symbol;Acc:MGI:95514]	0.377928949	-1.403813062	2.53E-09	6.92E-05	yes
ENSMUSG00000021998	Lcp1	lymphocyte cytosolic protein 1 [Source:MGI Symbol;Acc:MGI:104808]	0.40866367	-1.291014101	2.53E-09	6.94E-05	yes
ENSMUSG00000060591	Ifitm2	interferon induced transmembrane protein 2 [Source:MGI Symbol;Acc:MGI:1933382]	0.49382716	-1.017921908	2.55E-09	6.98E-05	yes
ENSMUSG00000034652	Cd300a	CD300A molecule [Source:MGI Symbol;Acc:MGI:2443411]	0.336134454	-1.572889668	2.66E-09	7.28E-05	yes
ENSMUSG00000016624	Phf21b	PHD finger protein 21B [Source:MGI Symbol;Acc:MGI:2443812]	0.436681223	-1.195347598	2.78E-09	7.62E-05	yes
ENSMUSG00000024236	Svil	supervillin [Source:MGI Symbol;Acc:MGI:2147319]	0.48709206	-1.037733627	2.80E-09	7.67E-05	yes
ENSMUSG00000035493	Tgfbi	transforming growth factor, beta induced [Source:MGI Symbol;Acc:MGI:99959]	0.363108206	-1.461528559	2.99E-09	8.20E-05	yes
ENSMUSG00000071203	Naip5	NLR family, apoptosis inhibitory protein 5 [Source:MGI Symbol;Acc:MGI:1298220]	0.276166805	-1.856388177	3.14E-09	8.59E-05	yes
ENSMUSG00000026928	Card9	caspase recruitment domain family, member 9 [Source:MGI Symbol;Acc:MGI:2685628]	0.317258883	-1.656267535	3.15E-09	8.62E-05	yes
ENSMUSG00000078945	Naip2	NLR family, apoptosis inhibitory protein 2 [Source:MGI Symbol;Acc:MGI:1298226]	0.290360046	-1.784085143	3.25E-09	8.89E-05	yes
ENSMUSG00000025572	Tmc6	transmembrane channel-like gene family 6 [Source:MGI Symbol;Acc:MGI:1098686]	0.427167877	-1.227124934	3.29E-09	9.01E-05	yes
ENSMUSG00000033578	Tmem35a	transmembrane protein 35A [Source:MGI Symbol;Acc:MGI:1914814]	0.394321767	-1.342554745	3.59E-09	9.82E-05	yes
ENSMUSG00000037225	Fgf2	fibroblast growth factor 2 [Source:MGI Symbol;Acc:MGI:95516]	0.387747189	-1.366811773	3.65E-09	9.99E-05	yes
ENSMUSG00000019232	Etnppl	ethanolamine phosphate phospholyase [Source:MGI Symbol;Acc:MGI:1919010]	0.337837838	-1.565597176	3.69E-09	0.000100921	yes
ENSMUSG00000025795	Rassf3	Ras association (RalGDS/AF-6) domain family member 3 [Source:MGI Symbol;Acc:MGI:2179722]	0.493096647	-1.020057652	3.83E-09	0.000104779	yes
ENSMUSG00000068105	Tnfrsf13c	tumor necrosis factor receptor superfamily, member 13c [Source:MGI Symbol;Acc:MGI:1919299]	0.119047619	-3.070389328	4.01E-09	0.000109858	yes
ENSMUSG00000071226	Cecr2	CECR2, histone acetyl-lysine reader [Source:MGI Symbol;Acc:MGI:1923799]	2.192982456	1.13289427	4.05E-09	0.000110804	yes
ENSMUSG00000044350	Lacc1	laccase (multicopper oxidoreductase) domain containing 1 [Source:MGI Symbol;Acc:MGI:2445077]	0.498007968	-1.005759269	4.06E-09	0.000111152	yes
ENSMUSG00000004698	Hdac9	histone deacetylase 9 [Source:MGI Symbol;Acc:MGI:1931221]	0.360230548	-1.473007568	4.19E-09	0.000114582	yes
ENSMUSG00000035873	Pawr	PRKC, apoptosis, WT1, regulator [Source:MGI Symbol;Acc:MGI:2149961]	0.332889481	-1.586884813	4.24E-09	0.000116166	yes
ENSMUSG00000024818	Slc25a45	solute carrier family 25, member 45 [Source:MGI Symbol;Acc:MGI:2147731]	0.446428571	-1.163498732	4.25E-09	0.000116314	yes
ENSMUSG00000031283	Chrdl1	chordin-like 1 [Source:MGI Symbol;Acc:MGI:1933172]	0.393700787	-1.344828497	4.30E-09	0.000117786	yes
ENSMUSG00000039488	Cntn5	contactin 5 [Source:MGI Symbol;Acc:MGI:3042287]	0.257532835	-1.957171707	4.64E-09	0.000127131	yes
ENSMUSG00000022488	Nckap1l	NCK associated protein 1 like [Source:MGI Symbol;Acc:MGI:1926063]	0.439367311	-1.186500558	5.01E-09	0.000137132	yes
ENSMUSG00000073411	H2-D1	histocompatibility 2, D region locus 1 [Source:MGI Symbol;Acc:MGI:95896]	0.243309002	-2.039138394	5.04E-09	0.000137907	yes
ENSMUSG00000035948	Acss3	acyl-CoA synthetase short-chain family member 3 [Source:MGI Symbol;Acc:MGI:2685720]	0.153444837	-2.704207995	5.04E-09	0.000138097	yes
ENSMUSG00000002111	Spi1	spleen focus forming virus (SFFV) proviral integration oncogene [Source:MGI Symbol;Acc:MGI:98282]	0.417188152	-1.261229909	5.18E-09	0.000141934	yes
ENSMUSG00000106692	Gm43299	predicted gene 43299 [Source:MGI Symbol;Acc:MGI:5663436]	6.289308176	2.652901329	5.43E-09	0.000148647	yes
ENSMUSG00000044707	Ccnjl	cyclin J-like [Source:MGI Symbol;Acc:MGI:2685723]	2.159827214	1.110915901	5.52E-09	0.000151167	yes
ENSMUSG00000025496	Drd4	dopamine receptor D4 [Source:MGI Symbol;Acc:MGI:94926]	0.147754137	-2.758729568	5.72E-09	0.000156587	yes
ENSMUSG00000043099	Hic1	hypermethylated in cancer 1 [Source:MGI Symbol;Acc:MGI:1338010]	0.48756704	-1.036327492	5.86E-09	0.00016041	yes
ENSMUSG00000037169	Mycn	v-myc avian myelocytomatosis viral related oncogene, neuroblastoma derived [Source:MGI Symbol;Acc:MGI:97357]	2.427184466	1.279283757	6.18E-09	0.000169181	yes
ENSMUSG00000026418	Tnni1	troponin I, skeletal, slow 1 [Source:MGI Symbol;Acc:MGI:105073]	0.454959054	-1.136191386	6.19E-09	0.000169462	yes
ENSMUSG00000044827	Tlr1	toll-like receptor 1 [Source:MGI Symbol;Acc:MGI:1341295]	0.174459177	-2.51903861	6.21E-09	0.000170073	yes
ENSMUSG00000056749	Nfil3	nuclear factor, interleukin 3, regulated [Source:MGI Symbol;Acc:MGI:109495]	0.455373406	-1.134878054	6.22E-09	0.000170405	yes
ENSMUSG00000038064	Cldn22	claudin 22 [Source:MGI Symbol;Acc:MGI:1922927]	142.8571429	7.158429363	6.40E-09	0.000175169	yes
ENSMUSG00000026285	Pdcd1	programmed cell death 1 [Source:MGI Symbol;Acc:MGI:104879]	0.133351113	-2.906698223	6.73E-09	0.000184173	yes
ENSMUSG00000087249	Gm16062	predicted gene 16062 [Source:MGI Symbol;Acc:MGI:3802162]	0.282565697	-1.823341762	7.12E-09	0.000194936	yes
ENSMUSG00000005268	Prlr	prolactin receptor [Source:MGI Symbol;Acc:MGI:97763]	0.290528762	-1.783247097	7.19E-09	0.000196771	yes
ENSMUSG00000078606	Gm4070	predicted gene 4070 [Source:MGI Symbol;Acc:MGI:3782245]	0.36954915	-1.436161839	7.38E-09	0.000201915	yes
ENSMUSG00000110618	Gm45818	predicted gene 45818 [Source:MGI Symbol;Acc:MGI:5804933]	0.470588235	-1.087462841	7.38E-09	0.000201951	yes
ENSMUSG00000018930	Ccl4	chemokine (C-C motif) ligand 4 [Source:MGI Symbol;Acc:MGI:98261]	0.050730519	-4.301002256	7.49E-09	0.000205175	yes
ENSMUSG00000050777	Tmem37	transmembrane protein 37 [Source:MGI Symbol;Acc:MGI:2157899]	0.230043708	-2.120020096	7.56E-09	0.000206888	yes
ENSMUSG00000079227	Ccr5	chemokine (C-C motif) receptor 5 [Source:MGI Symbol;Acc:MGI:107182]	0.485201359	-1.043344505	7.88E-09	0.000215808	yes
ENSMUSG00000029925	Tbxas1	thromboxane A synthase 1, platelet [Source:MGI Symbol;Acc:MGI:98497]	0.354735722	-1.495183478	7.89E-09	0.000216085	yes
ENSMUSG00000025255	Zfhx4	zinc finger homeodomain 4 [Source:MGI Symbol;Acc:MGI:2137668]	2.222222222	1.152003093	7.95E-09	0.000217634	yes
ENSMUSG00000067212	H2-T23	histocompatibility 2, T region locus 23 [Source:MGI Symbol;Acc:MGI:95957]	0.335120643	-1.577247536	8.25E-09	0.000225767	yes
ENSMUSG00000047735	Samd9l	sterile alpha motif domain containing 9-like [Source:MGI Symbol;Acc:MGI:1343184]	0.361402241	-1.468322644	8.87E-09	0.00024268	yes
ENSMUSG00000015202	Cnksr3	Cnksr family member 3 [Source:MGI Symbol;Acc:MGI:2674130]	0.45045045	-1.150559677	9.04E-09	0.000247591	yes
ENSMUSG00000051107	Gm15440	predicted gene 15440 [Source:MGI Symbol;Acc:MGI:3642353]	0.491883915	-1.023610215	9.31E-09	0.000254776	yes
ENSMUSG00000026126	Ptpn18	protein tyrosine phosphatase, non-receptor type 18 [Source:MGI Symbol;Acc:MGI:108410]	0.322893122	-1.630871383	9.82E-09	0.000268929	yes
ENSMUSG00000062585	Cnr2	cannabinoid receptor 2 (macrophage) [Source:MGI Symbol;Acc:MGI:104650]	0.143781452	-2.798050515	9.90E-09	0.000271018	yes
ENSMUSG00000063727	Tnfrsf11b	tumor necrosis factor receptor superfamily, member 11b (osteoprotegerin) [Source:MGI Symbol;Acc:MGI:109587]	0.245579568	-2.025737561	1.01E-08	0.000276502	yes
ENSMUSG00000039462	Col10a1	collagen, type X, alpha 1 [Source:MGI Symbol;Acc:MGI:88445]	0.038983315	-4.680999407	1.03E-08	0.000282946	yes
ENSMUSG00000031596	Slc7a2	solute carrier family 7 (cationic amino acid transporter, y+ system), member 2 [Source:MGI Symbol;Acc:MGI:99828]	0.497265042	-1.007913082	1.04E-08	0.000284971	yes
ENSMUSG00000033220	Rac2	RAS-related C3 botulinum substrate 2 [Source:MGI Symbol;Acc:MGI:97846]	0.354609929	-1.495695163	1.06E-08	0.000290055	yes
ENSMUSG00000015340	Cybb	cytochrome b-245, beta polypeptide [Source:MGI Symbol;Acc:MGI:88574]	0.178443969	-2.486456956	1.08E-08	0.000295109	yes
ENSMUSG00000096914	Galntl6	UDP-N-acetyl-alpha-D-galactosamine:polypeptide N-acetylgalactosaminyltransferase-like 6 [Source:MGI Symbol;Acc:MGI:1913581]	2.136752137	1.095419565	1.08E-08	0.000296254	yes
ENSMUSG00000105993	Tex13c2	TEX13 family member C2 [Source:MGI Symbol;Acc:MGI:5663474]	0.307125307	-1.7031007	1.10E-08	0.000301913	yes
ENSMUSG00000024679	Ms4a6d	membrane-spanning 4-domains, subfamily A, member 6D [Source:MGI Symbol;Acc:MGI:1916024]	0.293772033	-1.767231037	1.12E-08	0.000306876	yes
ENSMUSG00000026365	Cfh	complement component factor h [Source:MGI Symbol;Acc:MGI:88385]	0.417536534	-1.260025656	1.14E-08	0.000312959	yes
ENSMUSG00000113342	CT571266.1	-	0.129065565	-2.953823954	1.20E-08	0.000327471	yes
ENSMUSG00000001348	Acp5	acid phosphatase 5, tartrate resistant [Source:MGI Symbol;Acc:MGI:87883]	0.198530872	-2.332564731	1.22E-08	0.000335326	yes
ENSMUSG00000085684	4930469K13Rik	RIKEN cDNA 4930469K13 gene [Source:MGI Symbol;Acc:MGI:1924124]	0.025358184	-5.301404738	1.27E-08	0.000347987	yes
ENSMUSG00000070031	Sp140	Sp140 nuclear body protein [Source:MGI Symbol;Acc:MGI:3702467]	0.251509054	-1.991317757	1.33E-08	0.000363345	yes
ENSMUSG00000042417	Ccno	cyclin O [Source:MGI Symbol;Acc:MGI:2145534]	2.590673575	1.373327247	1.33E-08	0.000364808	yes
ENSMUSG00000012428	Steap4	STEAP family member 4 [Source:MGI Symbol;Acc:MGI:1923560]	0.137665198	-2.860764203	1.35E-08	0.000368979	yes
ENSMUSG00000062184	Hs6st2	heparan sulfate 6-O-sulfotransferase 2 [Source:MGI Symbol;Acc:MGI:1354959]	0.49382716	-1.017921908	1.51E-08	0.000413321	yes
ENSMUSG00000062082	Cd200r4	CD200 receptor 4 [Source:MGI Symbol;Acc:MGI:3036289]	0.008265214	-6.918732077	1.53E-08	0.000419411	yes
ENSMUSG00000027318	Adam33	a disintegrin and metallopeptidase domain 33 [Source:MGI Symbol;Acc:MGI:1341813]	0.117439812	-3.09000653	1.60E-08	0.000438673	yes
ENSMUSG00000024210	Ip6k3	inositol hexaphosphate kinase 3 [Source:MGI Symbol;Acc:MGI:3045325]	0.198216056	-2.334854269	1.61E-08	0.000441593	yes
ENSMUSG00000040751	Lat2	linker for activation of T cells family, member 2 [Source:MGI Symbol;Acc:MGI:1926479]	0.352858151	-1.502839758	1.65E-08	0.000452618	yes
ENSMUSG00000001901	Kcnh6	potassium voltage-gated channel, subfamily H (eag-related), member 6 [Source:MGI Symbol;Acc:MGI:2684139]	2.012072435	1.008682243	1.72E-08	0.000469611	yes
ENSMUSG00000000214	Th	tyrosine hydroxylase [Source:MGI Symbol;Acc:MGI:98735]	0.201816347	-2.308885057	1.73E-08	0.000472721	yes
ENSMUSG00000022150	Dab2	disabled 2, mitogen-responsive phosphoprotein [Source:MGI Symbol;Acc:MGI:109175]	0.48828125	-1.034215715	1.79E-08	0.000489326	yes
ENSMUSG00000079259	Trim71	tripartite motif-containing 71 [Source:MGI Symbol;Acc:MGI:2685973]	3.802281369	1.926865295	1.82E-08	0.000499046	yes
ENSMUSG00000105271	Gm42875	predicted gene 42875 [Source:MGI Symbol;Acc:MGI:5663012]	0.100796291	-3.310485546	1.94E-08	0.000531371	yes
ENSMUSG00000085067	Gm15631	predicted gene 15631 [Source:MGI Symbol;Acc:MGI:3783075]	0.41736227	-1.260627908	2.25E-08	0.000616545	yes
ENSMUSG00000061143	Maml3	mastermind like 3 (Drosophila) [Source:MGI Symbol;Acc:MGI:2389461]	0.392927308	-1.347665656	2.27E-08	0.000622739	yes
ENSMUSG00000051079	Rgs13	regulator of G-protein signaling 13 [Source:MGI Symbol;Acc:MGI:2180585]	0.081024145	-3.625504295	2.33E-08	0.000639137	yes
ENSMUSG00000054409	Tmem74	transmembrane protein 74 [Source:MGI Symbol;Acc:MGI:2443417]	3.134796238	1.648371671	2.39E-08	0.000654376	yes
ENSMUSG00000059555	Tor4a	torsin family 4, member A [Source:MGI Symbol;Acc:MGI:2442720]	0.397772474	-1.32998465	2.45E-08	0.000669543	yes
ENSMUSG00000004098	Col5a3	collagen, type V, alpha 3 [Source:MGI Symbol;Acc:MGI:1858212]	0.406834825	-1.297484916	2.49E-08	0.000682791	yes
ENSMUSG00000024885	Aldh3b1	aldehyde dehydrogenase 3 family, member B1 [Source:MGI Symbol;Acc:MGI:1914939]	0.481927711	-1.053111336	2.51E-08	0.000686484	yes
ENSMUSG00000112148	Lilrb4a	leukocyte immunoglobulin-like receptor, subfamily B, member 4A [Source:MGI Symbol;Acc:MGI:102701]	0.096730509	-3.369885202	2.61E-08	0.000713156	yes
ENSMUSG00000099964	Gm29514	predicted gene 29514 [Source:MGI Symbol;Acc:MGI:5580220]	0.298775022	-1.742868551	2.62E-08	0.000718197	yes
ENSMUSG00000031595	Pdgfrl	platelet-derived growth factor receptor-like [Source:MGI Symbol;Acc:MGI:1916047]	0.324780773	-1.622461867	2.67E-08	0.000730751	yes
ENSMUSG00000055761	Nkain3	Na+/K+ transporting ATPase interacting 3 [Source:MGI Symbol;Acc:MGI:2444830]	3.095975232	1.63039393	2.76E-08	0.000754777	yes
ENSMUSG00000030339	Ltbr	lymphotoxin B receptor [Source:MGI Symbol;Acc:MGI:104875]	0.463177397	-1.110363243	2.78E-08	0.000760673	yes
ENSMUSG00000057969	Sema3b	sema domain, immunoglobulin domain (Ig), short basic domain, secreted, (semaphorin) 3B [Source:MGI Symbol;Acc:MGI:107561]	0.354987575	-1.494159564	2.80E-08	0.000767145	yes
ENSMUSG00000028088	Fmo5	flavin containing monooxygenase 5 [Source:MGI Symbol;Acc:MGI:1310004]	0.480538203	-1.057276965	2.81E-08	0.000768384	yes
ENSMUSG00000037705	Tecta	tectorin alpha [Source:MGI Symbol;Acc:MGI:109575]	0.202183583	-2.30626224	2.81E-08	0.00077042	yes
ENSMUSG00000048776	Pthlh	parathyroid hormone-like peptide [Source:MGI Symbol;Acc:MGI:97800]	0.096946195	-3.366671916	2.93E-08	0.000801119	yes
ENSMUSG00000105504	Gbp5	guanylate binding protein 5 [Source:MGI Symbol;Acc:MGI:2429943]	0.318167356	-1.652142272	2.99E-08	0.000819519	yes
ENSMUSG00000022468	Endou	endonuclease, polyU-specific [Source:MGI Symbol;Acc:MGI:97746]	0.244081035	-2.034567893	3.04E-08	0.00083161	yes
ENSMUSG00000105895	Gm42829	predicted gene 42829 [Source:MGI Symbol;Acc:MGI:5662966]	2.004008016	1.002888279	3.11E-08	0.00085231	yes
ENSMUSG00000030786	Itgam	integrin alpha M [Source:MGI Symbol;Acc:MGI:96607]	0.470366886	-1.088141597	3.11E-08	0.000852348	yes
ENSMUSG00000020672	Sntg2	syntrophin, gamma 2 [Source:MGI Symbol;Acc:MGI:1919541]	0.369822485	-1.435095152	3.24E-08	0.000887762	yes
ENSMUSG00000004366	Sst	somatostatin [Source:MGI Symbol;Acc:MGI:98326]	2.087682672	1.061902439	3.25E-08	0.000888353	yes
ENSMUSG00000034855	Cxcl10	chemokine (C-X-C motif) ligand 10 [Source:MGI Symbol;Acc:MGI:1352450]	0.054809537	-4.189429246	3.29E-08	0.000900897	yes
ENSMUSG00000041390	Mdfic	MyoD family inhibitor domain containing [Source:MGI Symbol;Acc:MGI:104611]	0.316355584	-1.660381035	3.34E-08	0.000913274	yes
ENSMUSG00000025161	Slc16a3	solute carrier family 16 (monocarboxylic acid transporters), member 3 [Source:MGI Symbol;Acc:MGI:1933438]	0.417710944	-1.259423152	3.41E-08	0.000932987	yes
ENSMUSG00000041538	H2-Ob	histocompatibility 2, O region beta locus [Source:MGI Symbol;Acc:MGI:95925]	0.221336875	-2.175684271	3.45E-08	0.000943242	yes
ENSMUSG00000026042	Col5a2	collagen, type V, alpha 2 [Source:MGI Symbol;Acc:MGI:88458]	0.498256104	-1.005040617	3.61E-08	0.00098814	yes
ENSMUSG00000001930	Vwf	Von Willebrand factor [Source:MGI Symbol;Acc:MGI:98941]	0.364963504	-1.454175893	3.94E-08	0.001077941	yes
ENSMUSG00000021624	Cd180	CD180 antigen [Source:MGI Symbol;Acc:MGI:1194924]	0.303122158	-1.722028778	4.06E-08	0.001110203	yes
ENSMUSG00000022309	Angpt1	angiopoietin 1 [Source:MGI Symbol;Acc:MGI:108448]	0.427350427	-1.22650853	4.16E-08	0.001138818	yes
ENSMUSG00000049872	Fam26e	family with sequence similarity 26, member E [Source:MGI Symbol;Acc:MGI:2143897]	2.036659878	1.02620507	4.28E-08	0.001171481	yes
ENSMUSG00000040836	Gpr161	G protein-coupled receptor 161 [Source:MGI Symbol;Acc:MGI:2685054]	2.083333333	1.058893689	4.45E-08	0.001217537	yes
ENSMUSG00000079014	Serpina3i	serine (or cysteine) peptidase inhibitor, clade A, member 3I [Source:MGI Symbol;Acc:MGI:2182841]	0.024667604	-5.341238596	4.47E-08	0.001224066	yes
ENSMUSG00000090124	Ugt1a7c	UDP glucuronosyltransferase 1 family, polypeptide A7C [Source:MGI Symbol;Acc:MGI:3032636]	0.232018561	-2.107687869	4.61E-08	0.001263347	yes
ENSMUSG00000040441	Slc26a10	solute carrier family 26, member 10 [Source:MGI Symbol;Acc:MGI:2143920]	2.040816327	1.029146346	4.83E-08	0.001321094	yes
ENSMUSG00000042124	Lce1f	late cornified envelope 1F [Source:MGI Symbol;Acc:MGI:1915078]	0.010294632	-6.601963878	4.99E-08	0.001364834	yes
ENSMUSG00000043157	Arl11	ADP-ribosylation factor-like 11 [Source:MGI Symbol;Acc:MGI:2444054]	0.199282583	-2.327112471	5.10E-08	0.001397166	yes
ENSMUSG00000026029	Casp8	caspase 8 [Source:MGI Symbol;Acc:MGI:1261423]	0.422832981	-1.241840184	5.13E-08	0.001403324	yes
ENSMUSG00000024978	Gpam	glycerol-3-phosphate acyltransferase, mitochondrial [Source:MGI Symbol;Acc:MGI:109162]	0.484966052	-1.044044333	5.19E-08	0.001419876	yes
ENSMUSG00000097178	2310002F09Rik	RIKEN cDNA 2310002F09 gene [Source:MGI Symbol;Acc:MGI:1916779]	2.43902439	1.286304185	5.22E-08	0.001427895	yes
ENSMUSG00000040706	Agmat	agmatine ureohydrolase (agmatinase) [Source:MGI Symbol;Acc:MGI:1923236]	0.124875125	-3.001441974	5.31E-08	0.001452423	yes
ENSMUSG00000057596	Trim30d	tripartite motif-containing 30D [Source:MGI Symbol;Acc:MGI:3035181]	0.239865675	-2.059701372	5.34E-08	0.001462671	yes
ENSMUSG00000036362	P2ry13	purinergic receptor P2Y, G-protein coupled 13 [Source:MGI Symbol;Acc:MGI:1921441]	0.498256104	-1.005040617	5.38E-08	0.001472395	yes
ENSMUSG00000020173	Cobl	cordon-bleu WH2 repeat [Source:MGI Symbol;Acc:MGI:105056]	0.470588235	-1.087462841	5.43E-08	0.001487829	yes
ENSMUSG00000045326	Fndc7	fibronectin type III domain containing 7 [Source:MGI Symbol;Acc:MGI:2443535]	0.091701055	-3.446917865	5.44E-08	0.001490332	yes
ENSMUSG00000108175	Gm43938	predicted gene, 43938 [Source:MGI Symbol;Acc:MGI:5690330]	0.186567164	-2.422233001	5.88E-08	0.001609741	yes
ENSMUSG00000040632	Nrl	neural retina leucine zipper gene [Source:MGI Symbol;Acc:MGI:102567]	4.081632653	2.029146346	6.03E-08	0.001649857	yes
ENSMUSG00000021670	Hmgcr	3-hydroxy-3-methylglutaryl-Coenzyme A reductase [Source:MGI Symbol;Acc:MGI:96159]	0.390320062	-1.357270476	6.29E-08	0.001721302	yes
ENSMUSG00000048779	P2ry6	pyrimidinergic receptor P2Y, G-protein coupled, 6 [Source:MGI Symbol;Acc:MGI:2673874]	0.469043152	-1.092207438	6.42E-08	0.001757614	yes
ENSMUSG00000004952	Rasa4	RAS p21 protein activator 4 [Source:MGI Symbol;Acc:MGI:1858600]	0.359195402	-1.477159211	6.56E-08	0.001795931	yes
ENSMUSG00000028150	Rorc	RAR-related orphan receptor gamma [Source:MGI Symbol;Acc:MGI:104856]	0.439367311	-1.186500558	6.73E-08	0.001841686	yes
ENSMUSG00000033880	Lgals3bp	lectin, galactoside-binding, soluble, 3 binding protein [Source:MGI Symbol;Acc:MGI:99554]	0.169635284	-2.559491813	6.88E-08	0.001882474	yes
ENSMUSG00000026494	Kif26b	kinesin family member 26B [Source:MGI Symbol;Acc:MGI:2447076]	2.617801047	1.388355457	6.93E-08	0.001898281	yes
ENSMUSG00000040219	Ttc12	tetratricopeptide repeat domain 12 [Source:MGI Symbol;Acc:MGI:2444588]	0.371195249	-1.429749851	7.04E-08	0.001927562	yes
ENSMUSG00000026354	Lct	lactase [Source:MGI Symbol;Acc:MGI:104576]	6.024096386	2.590744853	7.14E-08	0.001955487	yes
ENSMUSG00000092274	Neat1	nuclear paraspeckle assembly transcript 1 (non-protein coding) [Source:MGI Symbol;Acc:MGI:1914211]	0.412881916	-1.276198865	7.20E-08	0.001970703	yes
ENSMUSG00000063531	Sema3e	sema domain, immunoglobulin domain (Ig), short basic domain, secreted, (semaphorin) 3E [Source:MGI Symbol;Acc:MGI:1340034]	2.02020202	1.01449957	7.25E-08	0.001985105	yes
ENSMUSG00000018566	Slc2a4	solute carrier family 2 (facilitated glucose transporter), member 4 [Source:MGI Symbol;Acc:MGI:95758]	0.358937545	-1.478195258	7.27E-08	0.001990045	yes
ENSMUSG00000034706	Dnaic2	dynein, axonemal, intermediate chain 2 [Source:MGI Symbol;Acc:MGI:2685574]	0.391389432	-1.353323291	7.44E-08	0.002036992	yes
ENSMUSG00000028494	Plin2	perilipin 2 [Source:MGI Symbol;Acc:MGI:87920]	0.495049505	-1.014355293	7.62E-08	0.002085028	yes
ENSMUSG00000003283	Hck	hemopoietic cell kinase [Source:MGI Symbol;Acc:MGI:96052]	0.386996904	-1.36960607	7.66E-08	0.002097356	yes
ENSMUSG00000109561	Ankrd31	ankyrin repeat domain 31 [Source:MGI Symbol;Acc:MGI:5006716]	0.068022583	-3.877842389	7.81E-08	0.00213751	yes
ENSMUSG00000052135	Foxo6	forkhead box O6 [Source:MGI Symbol;Acc:MGI:2676586]	2.341920375	1.227692025	8.05E-08	0.002203435	yes
ENSMUSG00000030748	Il4ra	interleukin 4 receptor, alpha [Source:MGI Symbol;Acc:MGI:105367]	0.405844156	-1.301002256	8.43E-08	0.002309064	yes
ENSMUSG00000056529	Ptafr	platelet-activating factor receptor [Source:MGI Symbol;Acc:MGI:106066]	0.327439424	-1.610700062	8.61E-08	0.002357863	yes
ENSMUSG00000020844	Nxn	nucleoredoxin [Source:MGI Symbol;Acc:MGI:109331]	0.452079566	-1.145351386	9.03E-08	0.002471123	yes
ENSMUSG00000017723	Wfdc2	WAP four-disulfide core domain 2 [Source:MGI Symbol;Acc:MGI:1914951]	0.073432222	-3.767442933	9.13E-08	0.00249843	yes
ENSMUSG00000022246	Rai14	retinoic acid induced 14 [Source:MGI Symbol;Acc:MGI:1922896]	0.458926113	-1.123666196	9.16E-08	0.002506321	yes
ENSMUSG00000034997	Htr2a	5-hydroxytryptamine (serotonin) receptor 2A [Source:MGI Symbol;Acc:MGI:109521]	0.108073057	-3.209921191	9.69E-08	0.002652265	yes
ENSMUSG00000043613	Mmp3	matrix metallopeptidase 3 [Source:MGI Symbol;Acc:MGI:97010]	0.008891813	-6.813306627	9.70E-08	0.002656187	yes
ENSMUSG00000047180	Neurl3	neuralized E3 ubiquitin protein ligase 3 [Source:MGI Symbol;Acc:MGI:2429944]	0.388500389	-1.364012054	9.94E-08	0.002721861	yes
ENSMUSG00000029798	Herc6	hect domain and RLD 6 [Source:MGI Symbol;Acc:MGI:1914388]	0.349528137	-1.516519498	9.95E-08	0.002722615	yes
ENSMUSG00000112630	AC153547.1	-	0.457038391	-1.129612738	1.00E-07	0.002750609	yes
ENSMUSG00000037095	Lrg1	leucine-rich alpha-2-glycoprotein 1 [Source:MGI Symbol;Acc:MGI:1924155]	0.277777778	-1.847996907	1.04E-07	0.002836896	yes
ENSMUSG00000018589	Glra2	glycine receptor, alpha 2 subunit [Source:MGI Symbol;Acc:MGI:95748]	0.496770989	-1.009347172	1.04E-07	0.002848466	yes
ENSMUSG00000041911	Dlx1	distal-less homeobox 1 [Source:MGI Symbol;Acc:MGI:94901]	2.05338809	1.038006323	1.06E-07	0.002889435	yes
ENSMUSG00000057058	Skap1	src family associated phosphoprotein 1 [Source:MGI Symbol;Acc:MGI:1925723]	0.373552484	-1.420617139	1.06E-07	0.002912823	yes
ENSMUSG00000055137	Sugct	succinyl-CoA glutarate-CoA transferase [Source:MGI Symbol;Acc:MGI:1923221]	0.457247371	-1.12895322	1.10E-07	0.002997741	yes
ENSMUSG00000027859	Ngf	nerve growth factor [Source:MGI Symbol;Acc:MGI:97321]	2.34741784	1.231074664	1.10E-07	0.003000091	yes
ENSMUSG00000004364	Cul3	cullin 3 [Source:MGI Symbol;Acc:MGI:1347360]	0.421052632	-1.247927513	1.11E-07	0.003051553	yes
ENSMUSG00000026303	Mlph	melanophilin [Source:MGI Symbol;Acc:MGI:2176380]	0.391696044	-1.352193538	1.13E-07	0.003089247	yes
ENSMUSG00000029381	Shroom3	shroom family member 3 [Source:MGI Symbol;Acc:MGI:1351655]	0.485436893	-1.042644337	1.15E-07	0.0031541	yes
ENSMUSG00000069793	Slfn9	schlafen 9 [Source:MGI Symbol;Acc:MGI:2445121]	0.173641257	-2.525818322	1.18E-07	0.003218313	yes
ENSMUSG00000056900	Usp13	ubiquitin specific peptidase 13 (isopeptidase T-3) [Source:MGI Symbol;Acc:MGI:1919857]	0.493583416	-1.018634174	1.22E-07	0.00334988	yes
ENSMUSG00000037447	Arid5a	AT rich interactive domain 5A (MRF1-like) [Source:MGI Symbol;Acc:MGI:2443039]	0.402090873	-1.314406508	1.23E-07	0.003372355	yes
ENSMUSG00000002831	Plin4	perilipin 4 [Source:MGI Symbol;Acc:MGI:1929709]	0.250501002	-1.997111721	1.23E-07	0.003376043	yes
ENSMUSG00000031997	Trpc6	transient receptor potential cation channel, subfamily C, member 6 [Source:MGI Symbol;Acc:MGI:109523]	0.434593655	-1.202260984	1.32E-07	0.003611931	yes
ENSMUSG00000015243	Abca1	ATP-binding cassette, sub-family A (ABC1), member 1 [Source:MGI Symbol;Acc:MGI:99607]	0.46728972	-1.097610797	1.33E-07	0.003645043	yes
ENSMUSG00000020534	Shmt1	serine hydroxymethyltransferase 1 (soluble) [Source:MGI Symbol;Acc:MGI:98299]	2.028397566	1.020340448	1.37E-07	0.00375469	yes
ENSMUSG00000058099	Nfam1	Nfat activating molecule with ITAM motif 1 [Source:MGI Symbol;Acc:MGI:1921289]	0.428265525	-1.22342255	1.39E-07	0.003799295	yes
ENSMUSG00000065037	Rn7sk	RNA, 7SK, nuclear [Source:MGI Symbol;Acc:MGI:103186]	3.389830508	1.76121314	1.39E-07	0.003813783	yes
ENSMUSG00000069792	Wfdc17	WAP four-disulfide core domain 17 [Source:MGI Symbol;Acc:MGI:3649773]	0.060317269	-4.051285085	1.41E-07	0.003868402	yes
ENSMUSG00000043635	Adamts3	a disintegrin-like and metallopeptidase (reprolysin type) with thrombospondin type 1 motif, 3 [Source:MGI Symbol;Acc:MGI:3045353]	2.506265664	1.325539348	1.46E-07	0.003987212	yes
ENSMUSG00000038763	Alpk3	alpha-kinase 3 [Source:MGI Symbol;Acc:MGI:2151224]	0.228206298	-2.131589484	1.47E-07	0.004013015	yes
ENSMUSG00000049625	Tifab	TRAF-interacting protein with forkhead-associated domain, family member B [Source:MGI Symbol;Acc:MGI:2385852]	0.384763371	-1.377956634	1.47E-07	0.004035605	yes
ENSMUSG00000062252	Lhfpl5	lipoma HMGIC fusion partner-like 5 [Source:MGI Symbol;Acc:MGI:1915382]	2.457002457	1.2968993	1.61E-07	0.004417247	yes
ENSMUSG00000000628	Hk2	hexokinase 2 [Source:MGI Symbol;Acc:MGI:1315197]	0.479156684	-1.0614306	1.61E-07	0.004420761	yes
ENSMUSG00000020848	Doc2b	double C2, beta [Source:MGI Symbol;Acc:MGI:1100497]	2.518891688	1.332789088	1.65E-07	0.004504439	yes
ENSMUSG00000054545	Ugt1a6a	UDP glucuronosyltransferase 1 family, polypeptide A6A [Source:MGI Symbol;Acc:MGI:2137698]	0.407166124	-1.296310561	1.70E-07	0.004643769	yes
ENSMUSG00000034227	Foxj1	forkhead box J1 [Source:MGI Symbol;Acc:MGI:1347474]	0.429553265	-1.219091058	1.75E-07	0.004803462	yes
ENSMUSG00000026247	Ecel1	endothelin converting enzyme-like 1 [Source:MGI Symbol;Acc:MGI:1343461]	0.27739251	-1.849999259	1.77E-07	0.004837226	yes
ENSMUSG00000105012	Gm42813	predicted gene 42813 [Source:MGI Symbol;Acc:MGI:5662950]	0.131181949	-2.930358876	1.79E-07	0.004904606	yes
ENSMUSG00000049641	Vgll2	vestigial like family member 2 [Source:MGI Symbol;Acc:MGI:2447460]	0.109098844	-3.196292286	1.80E-07	0.004921373	yes
ENSMUSG00000037922	Bank1	B cell scaffold protein with ankyrin repeats 1 [Source:MGI Symbol;Acc:MGI:2442120]	5.154639175	2.365871442	1.85E-07	0.005069136	yes
ENSMUSG00000063234	Gpr84	G protein-coupled receptor 84 [Source:MGI Symbol;Acc:MGI:1934129]	0.20500205	-2.286289758	2.03E-07	0.005545232	yes
ENSMUSG00000055632	Hmcn2	hemicentin 2 [Source:MGI Symbol;Acc:MGI:2677838]	0.251382604	-1.992043276	2.06E-07	0.005638302	yes
ENSMUSG00000038204	Asb10	ankyrin repeat and SOCS box-containing 10 [Source:MGI Symbol;Acc:MGI:2152836]	0.176025348	-2.506144903	2.07E-07	0.005665818	yes
ENSMUSG00000006764	Tph2	tryptophan hydroxylase 2 [Source:MGI Symbol;Acc:MGI:2651811]	0.321233537	-1.638305577	2.08E-07	0.0056862	yes
ENSMUSG00000026807	Ak8	adenylate kinase 8 [Source:MGI Symbol;Acc:MGI:1916120]	0.270197244	-1.887915136	2.08E-07	0.005694785	yes
ENSMUSG00000057143	Trim12c	tripartite motif-containing 12C [Source:MGI Symbol;Acc:MGI:4821183]	0.376364321	-1.409798228	2.29E-07	0.006273198	yes
ENSMUSG00000028864	Hgf	hepatocyte growth factor [Source:MGI Symbol;Acc:MGI:96079]	0.378501136	-1.401630467	2.31E-07	0.006324778	yes
ENSMUSG00000057315	Arhgap24	Rho GTPase activating protein 24 [Source:MGI Symbol;Acc:MGI:1922647]	0.387146729	-1.369047643	2.33E-07	0.00638441	yes
ENSMUSG00000061762	Tac1	tachykinin 1 [Source:MGI Symbol;Acc:MGI:98474]	2.352941176	1.234465254	2.52E-07	0.006911592	yes
ENSMUSG00000040229	Gpr34	G protein-coupled receptor 34 [Source:MGI Symbol;Acc:MGI:1346334]	0.490918017	-1.02644598	2.55E-07	0.006985493	yes
ENSMUSG00000033355	Rtp4	receptor transporter protein 4 [Source:MGI Symbol;Acc:MGI:1915025]	0.248200546	-2.010421805	2.56E-07	0.007018589	yes
ENSMUSG00000048387	Osr1	odd-skipped related 1 (Drosophila) [Source:MGI Symbol;Acc:MGI:1344424]	2.873563218	1.522840789	2.60E-07	0.007110453	yes
ENSMUSG00000034161	Scx	scleraxis [Source:MGI Symbol;Acc:MGI:102934]	0.205803663	-2.280659432	2.61E-07	0.007153285	yes
ENSMUSG00000048865	Arhgap30	Rho GTPase activating protein 30 [Source:MGI Symbol;Acc:MGI:2684948]	0.450856628	-1.149259365	2.69E-07	0.007353139	yes
ENSMUSG00000023911	Flywch2	FLYWCH family member 2 [Source:MGI Symbol;Acc:MGI:1924167]	0.489955904	-1.029276182	2.72E-07	0.007458743	yes
ENSMUSG00000021255	Esrrb	estrogen related receptor, beta [Source:MGI Symbol;Acc:MGI:1346832]	0.34940601	-1.517023672	2.81E-07	0.007686894	yes
ENSMUSG00000044583	Tlr7	toll-like receptor 7 [Source:MGI Symbol;Acc:MGI:2176882]	0.322372663	-1.633198686	2.89E-07	0.007916786	yes
ENSMUSG00000091549	Gm6548	predicted gene 6548 [Source:MGI Symbol;Acc:MGI:3644071]	0.415800416	-1.266036894	2.97E-07	0.008119647	yes
ENSMUSG00000041842	Fhdc1	FH2 domain containing 1 [Source:MGI Symbol;Acc:MGI:2684972]	0.479386385	-1.060739158	3.02E-07	0.008255438	yes
ENSMUSG00000043013	Onecut1	one cut domain, family member 1 [Source:MGI Symbol;Acc:MGI:1196423]	62.5	5.965784285	3.06E-07	0.008364472	yes
ENSMUSG00000026043	Col3a1	collagen, type III, alpha 1 [Source:MGI Symbol;Acc:MGI:88453]	0.330687831	-1.59645814	3.09E-07	0.00844612	yes
ENSMUSG00000028125	Abca4	ATP-binding cassette, sub-family A (ABC1), member 4 [Source:MGI Symbol;Acc:MGI:109424]	0.393081761	-1.347098671	3.10E-07	0.008482595	yes
ENSMUSG00000035566	Pcdh17	protocadherin 17 [Source:MGI Symbol;Acc:MGI:2684924]	0.414421881	-1.270827916	3.13E-07	0.00855778	yes
ENSMUSG00000022893	Adamts1	a disintegrin-like and metallopeptidase (reprolysin type) with thrombospondin type 1 motif, 1 [Source:MGI Symbol;Acc:MGI:109249]	0.440917108	-1.18142064	3.13E-07	0.008581039	yes
ENSMUSG00000027762	Sucnr1	succinate receptor 1 [Source:MGI Symbol;Acc:MGI:1934135]	0.017810073	-5.811162729	3.26E-07	0.008929718	yes
ENSMUSG00000017978	Cadps2	Ca2+-dependent activator protein for secretion 2 [Source:MGI Symbol;Acc:MGI:2443963]	2.257336343	1.174621396	3.41E-07	0.009324484	yes
ENSMUSG00000039481	Nrtn	neurturin [Source:MGI Symbol;Acc:MGI:108417]	0.349772648	-1.51551062	3.44E-07	0.009430493	yes
ENSMUSG00000061232	H2-K1	histocompatibility 2, K1, K region [Source:MGI Symbol;Acc:MGI:95904]	0.285714286	-1.807354922	3.49E-07	0.009554706	yes
ENSMUSG00000036915	Kirrel2	kin of IRRE like 2 (Drosophila) [Source:MGI Symbol;Acc:MGI:2442334]	2.141327623	1.098505545	3.57E-07	0.009760827	yes
ENSMUSG00000063286	Gm8995	predicted gene 8995 [Source:MGI Symbol;Acc:MGI:3644223]	0.192086055	-2.380175312	3.66E-07	0.010024579	yes
ENSMUSG00000000562	Adora3	adenosine A3 receptor [Source:MGI Symbol;Acc:MGI:104847]	0.341180484	-1.551392968	3.67E-07	0.010040132	yes
ENSMUSG00000039728	Slc6a5	solute carrier family 6 (neurotransmitter transporter, glycine), member 5 [Source:MGI Symbol;Acc:MGI:105090]	0.039687264	-4.655180069	3.71E-07	0.010142834	yes
ENSMUSG00000044548	Dact1	dishevelled-binding antagonist of beta-catenin 1 [Source:MGI Symbol;Acc:MGI:1891740]	2.02020202	1.01449957	3.76E-07	0.010294392	yes
ENSMUSG00000094526	Gm21451	predicted gene, 21451 [Source:MGI Symbol;Acc:MGI:5434806]	0.01316673	-6.246959064	3.94E-07	0.010785457	yes
ENSMUSG00000104868	Gm9954	predicted gene 9954 [Source:MGI Symbol;Acc:MGI:3642120]	2.227171492	1.15521265	3.94E-07	0.010788979	yes
ENSMUSG00000006586	Runx1t1	runt-related transcription factor 1; translocated to, 1 (cyclin D-related) [Source:MGI Symbol;Acc:MGI:104793]	2.127659574	1.089267338	4.02E-07	0.01100433	yes
ENSMUSG00000079419	Ms4a6c	membrane-spanning 4-domains, subfamily A, member 6C [Source:MGI Symbol;Acc:MGI:2385644]	0.151929505	-2.718526026	4.14E-07	0.011330797	yes
ENSMUSG00000021257	Angel1	angel homolog 1 [Source:MGI Symbol;Acc:MGI:1915987]	0.488997555	-1.032100843	4.29E-07	0.011751024	yes
ENSMUSG00000000982	Ccl3	chemokine (C-C motif) ligand 3 [Source:MGI Symbol;Acc:MGI:98260]	0.032991323	-4.921769544	4.33E-07	0.01186216	yes
ENSMUSG00000032089	Il10ra	interleukin 10 receptor, alpha [Source:MGI Symbol;Acc:MGI:96538]	0.483558994	-1.048236186	4.50E-07	0.012315417	yes
ENSMUSG00000040270	Bach2	BTB and CNC homology, basic leucine zipper transcription factor 2 [Source:MGI Symbol;Acc:MGI:894679]	0.484027106	-1.046840254	4.66E-07	0.012759975	yes
ENSMUSG00000108444	Klk2-ps	kallikrein-related peptidase 2, pseudogene [Source:MGI Symbol;Acc:MGI:892028]	0.105462982	-3.245191393	4.72E-07	0.012915844	yes
ENSMUSG00000043263	Ifi209	interferon activated gene 209 [Source:MGI Symbol;Acc:MGI:2138243]	0.097077954	-3.364712493	4.72E-07	0.012926128	yes
ENSMUSG00000040254	Sema3d	sema domain, immunoglobulin domain (Ig), short basic domain, secreted, (semaphorin) 3D [Source:MGI Symbol;Acc:MGI:1860118]	0.407830343	-1.293958979	4.77E-07	0.013051362	yes
ENSMUSG00000018126	Baiap2l2	BAI1-associated protein 2-like 2 [Source:MGI Symbol;Acc:MGI:2652819]	0.327332242	-1.61117238	4.82E-07	0.013201282	yes
ENSMUSG00000021721	Htr1a	5-hydroxytryptamine (serotonin) receptor 1A [Source:MGI Symbol;Acc:MGI:96273]	2.150537634	1.104697379	4.85E-07	0.013283323	yes
ENSMUSG00000022014	Epsti1	epithelial stromal interaction 1 (breast) [Source:MGI Symbol;Acc:MGI:1915168]	0.240326845	-2.056930288	4.97E-07	0.01361339	yes
ENSMUSG00000032495	Lrrc2	leucine rich repeat containing 2 [Source:MGI Symbol;Acc:MGI:1921499]	0.438596491	-1.189033824	4.99E-07	0.013653923	yes
ENSMUSG00000050931	Sgms2	sphingomyelin synthase 2 [Source:MGI Symbol;Acc:MGI:1921692]	0.499750125	-1.000721167	5.06E-07	0.013845644	yes
ENSMUSG00000029771	Irf5	interferon regulatory factor 5 [Source:MGI Symbol;Acc:MGI:1350924]	0.434404865	-1.202887833	5.06E-07	0.013864625	yes
ENSMUSG00000025017	Pik3ap1	phosphoinositide-3-kinase adaptor protein 1 [Source:MGI Symbol;Acc:MGI:1933177]	0.307408546	-1.701770822	5.07E-07	0.013889807	yes
ENSMUSG00000033788	Dysf	dysferlin [Source:MGI Symbol;Acc:MGI:1349385]	0.496770989	-1.009347172	5.35E-07	0.014634939	yes
ENSMUSG00000022376	Adcy8	adenylate cyclase 8 [Source:MGI Symbol;Acc:MGI:1341110]	0.491883915	-1.023610215	5.61E-07	0.015364225	yes
ENSMUSG00000073633	Fbxo36	F-box protein 36 [Source:MGI Symbol;Acc:MGI:1289192]	0.421762969	-1.245495663	5.65E-07	0.015456706	yes
ENSMUSG00000052142	Rasal3	RAS protein activator like 3 [Source:MGI Symbol;Acc:MGI:2444128]	0.378501136	-1.401630467	5.69E-07	0.015586051	yes
ENSMUSG00000079534	Gm5640	predicted gene 5640 [Source:MGI Symbol;Acc:MGI:3645126]	0.327868852	-1.608809243	5.71E-07	0.01563595	yes
ENSMUSG00000068859	Sp9	trans-acting transcription factor 9 [Source:MGI Symbol;Acc:MGI:3574660]	2.178649237	1.123433941	6.07E-07	0.016610855	yes
ENSMUSG00000027514	Zbp1	Z-DNA binding protein 1 [Source:MGI Symbol;Acc:MGI:1927449]	0.063873275	-3.968643756	6.15E-07	0.016827118	yes
ENSMUSG00000024190	Dusp1	dual specificity phosphatase 1 [Source:MGI Symbol;Acc:MGI:105120]	0.497017893	-1.008630305	6.19E-07	0.01694005	yes
ENSMUSG00000027832	Ptx3	pentraxin related gene [Source:MGI Symbol;Acc:MGI:104641]	0.266880171	-1.905735978	6.58E-07	0.018014803	yes
ENSMUSG00000022479	Vdr	vitamin D receptor [Source:MGI Symbol;Acc:MGI:103076]	0.214224507	-2.222804561	6.64E-07	0.018177761	yes
ENSMUSG00000030549	Rhcg	Rhesus blood group-associated C glycoprotein [Source:MGI Symbol;Acc:MGI:1888517]	0.271517784	-1.880881397	6.68E-07	0.018296784	yes
ENSMUSG00000054702	Ap1s3	adaptor-related protein complex AP-1, sigma 3 [Source:MGI Symbol;Acc:MGI:1891304]	0.460405157	-1.119024103	6.74E-07	0.018451566	yes
ENSMUSG00000061878	Sphk1	sphingosine kinase 1 [Source:MGI Symbol;Acc:MGI:1316649]	0.37202381	-1.426533138	6.81E-07	0.018646787	yes
ENSMUSG00000040212	Emp3	epithelial membrane protein 3 [Source:MGI Symbol;Acc:MGI:1098729]	0.328623069	-1.605494334	7.11E-07	0.019466653	yes
ENSMUSG00000045903	Npas4	neuronal PAS domain protein 4 [Source:MGI Symbol;Acc:MGI:2664186]	0.159795462	-2.645701659	7.30E-07	0.019980382	yes
ENSMUSG00000048852	Gm12185	predicted gene 12185 [Source:MGI Symbol;Acc:MGI:3652173]	0.352360817	-1.504874589	7.50E-07	0.020522924	yes
ENSMUSG00000029919	Hpgds	hematopoietic prostaglandin D synthase [Source:MGI Symbol;Acc:MGI:1859384]	0.392003136	-1.351062899	7.95E-07	0.021769796	yes
ENSMUSG00000087485	Gm13383	predicted gene 13383 [Source:MGI Symbol;Acc:MGI:3650825]	0.015719069	-5.991340435	7.99E-07	0.021870426	yes
ENSMUSG00000044244	Il20rb	interleukin 20 receptor beta [Source:MGI Symbol;Acc:MGI:2143266]	3.344481605	1.74178261	7.99E-07	0.02188518	yes
ENSMUSG00000039903	Eva1c	eva-1 homolog C (C. elegans) [Source:MGI Symbol;Acc:MGI:1918217]	0.451263538	-1.147957881	8.08E-07	0.022126781	yes
ENSMUSG00000001741	Il16	interleukin 16 [Source:MGI Symbol;Acc:MGI:1270855]	2.506265664	1.325539348	8.23E-07	0.022534102	yes
ENSMUSG00000060224	Pyroxd2	pyridine nucleotide-disulphide oxidoreductase domain 2 [Source:MGI Symbol;Acc:MGI:1921830]	0.380083618	-1.395611249	8.33E-07	0.022812525	yes
ENSMUSG00000026525	Opn3	opsin 3 [Source:MGI Symbol;Acc:MGI:1338022]	0.295159386	-1.760433875	8.34E-07	0.02281869	yes
ENSMUSG00000019888	Mgat4c	MGAT4 family, member C [Source:MGI Symbol;Acc:MGI:1914819]	2.028397566	1.020340448	8.41E-07	0.023022817	yes
ENSMUSG00000022906	Parp9	poly (ADP-ribose) polymerase family, member 9 [Source:MGI Symbol;Acc:MGI:1933117]	0.388198758	-1.365132593	8.51E-07	0.023293225	yes
ENSMUSG00000102697	Pcdhac2	protocadherin alpha subfamily C, 2 [Source:MGI Symbol;Acc:MGI:1891443]	2.257336343	1.174621396	9.01E-07	0.024651551	yes
ENSMUSG00000040372	Gpr63	G protein-coupled receptor 63 [Source:MGI Symbol;Acc:MGI:2135884]	4.201680672	2.070966521	9.04E-07	0.024758636	yes
ENSMUSG00000027784	Ppm1l	protein phosphatase 1 (formerly 2C)-like [Source:MGI Symbol;Acc:MGI:2139740]	0.495049505	-1.014355293	9.17E-07	0.025104936	yes
ENSMUSG00000032269	Htr3a	5-hydroxytryptamine (serotonin) receptor 3A [Source:MGI Symbol;Acc:MGI:96282]	2.123142251	1.086201035	9.33E-07	0.025552053	yes
ENSMUSG00000020573	Pik3cg	phosphoinositide-3-kinase, catalytic, gamma polypeptide [Source:MGI Symbol;Acc:MGI:1353576]	0.464468184	-1.10634832	9.51E-07	0.026023116	yes
ENSMUSG00000031765	Mt1	metallothionein 1 [Source:MGI Symbol;Acc:MGI:97171]	0.458085204	-1.12631213	9.73E-07	0.02662355	yes
ENSMUSG00000079298	Klrb1b	killer cell lectin-like receptor subfamily B member 1B [Source:MGI Symbol;Acc:MGI:107539]	0.015559359	-6.006073567	1.00E-06	0.027462705	yes
ENSMUSG00000057818	1600029O15Rik	RIKEN cDNA 1600029O15 gene [Source:MGI Symbol;Acc:MGI:3045362]	2.898550725	1.535331733	1.03E-06	0.028230761	yes
ENSMUSG00000113302	AC122354.1	-	0.176897223	-2.499016697	1.04E-06	0.028460087	yes
ENSMUSG00000000031	H19	H19, imprinted maternally expressed transcript [Source:MGI Symbol;Acc:MGI:95891]	0.039774083	-4.652027513	1.05E-06	0.02867047	yes
ENSMUSG00000098027	Gm27004	predicted gene, 27004 [Source:MGI Symbol;Acc:MGI:5504119]	0.346500347	-1.5290713	1.06E-06	0.029109519	yes
ENSMUSG00000063268	Parp10	poly (ADP-ribose) polymerase family, member 10 [Source:MGI Symbol;Acc:MGI:3712326]	0.438596491	-1.189033824	1.10E-06	0.030007234	yes
ENSMUSG00000038527	C1rl	complement component 1, r subcomponent-like [Source:MGI Symbol;Acc:MGI:2660692]	0.277161863	-1.851199339	1.10E-06	0.0300441	yes
ENSMUSG00000026822	Lcn2	lipocalin 2 [Source:MGI Symbol;Acc:MGI:96757]	0.030423804	-5.03865566	1.10E-06	0.030094799	yes
ENSMUSG00000043008	Klhl6	kelch-like 6 [Source:MGI Symbol;Acc:MGI:2686922]	0.354987575	-1.494159564	1.16E-06	0.031683842	yes
ENSMUSG00000022876	Samsn1	SAM domain, SH3 domain and nuclear localization signals, 1 [Source:MGI Symbol;Acc:MGI:1914992]	0.323939099	-1.626205483	1.21E-06	0.033020939	yes
ENSMUSG00000072620	Slfn2	schlafen 2 [Source:MGI Symbol;Acc:MGI:1313258]	0.317460317	-1.655351829	1.21E-06	0.033087565	yes
ENSMUSG00000032006	Pdgfd	platelet-derived growth factor, D polypeptide [Source:MGI Symbol;Acc:MGI:1919035]	0.473484848	-1.078609835	1.23E-06	0.033804219	yes
ENSMUSG00000020374	Rasgef1c	RasGEF domain family, member 1C [Source:MGI Symbol;Acc:MGI:1921813]	0.38925652	-1.36120689	1.24E-06	0.034033846	yes
ENSMUSG00000026979	Psd4	pleckstrin and Sec7 domain containing 4 [Source:MGI Symbol;Acc:MGI:2674093]	0.329489292	-1.601696516	1.25E-06	0.034110482	yes
ENSMUSG00000071714	Csf2rb2	colony stimulating factor 2 receptor, beta 2, low-affinity (granulocyte-macrophage) [Source:MGI Symbol;Acc:MGI:1339760]	0.413736036	-1.273217473	1.27E-06	0.034839472	yes
ENSMUSG00000028238	Atp6v0d2	ATPase, H+ transporting, lysosomal V0 subunit D2 [Source:MGI Symbol;Acc:MGI:1924415]	0.01632733	-5.936567275	1.28E-06	0.035047842	yes
ENSMUSG00000063130	Calml3	calmodulin-like 3 [Source:MGI Symbol;Acc:MGI:1917655]	0.01541307	-6.019701914	1.28E-06	0.035163691	yes
ENSMUSG00000060981	Hist1h4h	histone cluster 1, H4h [Source:MGI Symbol;Acc:MGI:2448427]	0.304043782	-1.717649008	1.30E-06	0.035534576	yes
ENSMUSG00000017607	Tns4	tensin 4 [Source:MGI Symbol;Acc:MGI:2144377]	0.119760479	-3.061776198	1.31E-06	0.035850012	yes
ENSMUSG00000040666	Sh3bgr	SH3-binding domain glutamic acid-rich protein [Source:MGI Symbol;Acc:MGI:1354740]	0.297353553	-1.749748779	1.35E-06	0.037067376	yes
ENSMUSG00000022766	Serpind1	serine (or cysteine) peptidase inhibitor, clade D, member 1 [Source:MGI Symbol;Acc:MGI:96051]	0.451263538	-1.147957881	1.37E-06	0.037605375	yes
ENSMUSG00000034116	Vav1	vav 1 oncogene [Source:MGI Symbol;Acc:MGI:98923]	0.443655723	-1.172487516	1.39E-06	0.037998597	yes
ENSMUSG00000047730	Fcgbp	Fc fragment of IgG binding protein [Source:MGI Symbol;Acc:MGI:2444336]	3.267973856	1.708396442	1.41E-06	0.038525969	yes
ENSMUSG00000024598	Fbn2	fibrillin 2 [Source:MGI Symbol;Acc:MGI:95490]	2.028397566	1.020340448	1.41E-06	0.038653947	yes
ENSMUSG00000030098	Grip2	glutamate receptor interacting protein 2 [Source:MGI Symbol;Acc:MGI:2681173]	0.447828034	-1.158983251	1.48E-06	0.040591837	yes
ENSMUSG00000091421	Gm4202	predicted gene 4202 [Source:MGI Symbol;Acc:MGI:3782379]	0.014322544	-6.125568452	1.53E-06	0.041747765	yes
ENSMUSG00000070034	Sp110	Sp110 nuclear body protein [Source:MGI Symbol;Acc:MGI:1923364]	0.306372549	-1.706641057	1.53E-06	0.041798887	yes
ENSMUSG00000068522	Aard	alanine and arginine rich domain containing protein [Source:MGI Symbol;Acc:MGI:2181621]	0.469483568	-1.09085343	1.58E-06	0.04318097	yes
ENSMUSG00000032278	Paqr5	progestin and adipoQ receptor family member V [Source:MGI Symbol;Acc:MGI:1921340]	0.495049505	-1.014355293	1.65E-06	0.045295049	yes
ENSMUSG00000042677	Zc3h12a	zinc finger CCCH type containing 12A [Source:MGI Symbol;Acc:MGI:2385891]	0.277777778	-1.847996907	1.70E-06	0.046564476	yes
ENSMUSG00000110631	Gm45836	predicted gene 45836 [Source:MGI Symbol;Acc:MGI:5804951]	0.338180588	-1.564134243	1.77E-06	0.048346372	yes
ENSMUSG00000034422	Parp14	poly (ADP-ribose) polymerase family, member 14 [Source:MGI Symbol;Acc:MGI:1919489]	0.341530055	-1.549915554	1.78E-06	0.048801338	yes
ENSMUSG00000030830	Itgal	integrin alpha L [Source:MGI Symbol;Acc:MGI:96606]	0.191058464	-2.387913924	1.79E-06	0.048934898	yes
ENSMUSG00000046718	Bst2	bone marrow stromal cell antigen 2 [Source:MGI Symbol;Acc:MGI:1916800]	0.200160128	-2.320773477	1.79E-06	0.048948592	yes
ENSMUSG00000068758	Il3ra	interleukin 3 receptor, alpha chain [Source:MGI Symbol;Acc:MGI:96553]	0.298596596	-1.743730376	1.81E-06	0.049590852	yes
